# Supplementary material for: Ocean temperature drove changes in the mesopelagic fish community at the edge of the Pacific Warm Pool over the past 460,000 years
Source: Sci Adv. 2023 Jul 7;9(27):eadf0656. doi: 10.1126/sciadv.adf0656 (PMC10328404; doi:10.1126/sciadv.adf0656)
Supplement: Supplementary file 2 — Data S1 to S3 [file sciadv.adf0656_data_s1_to_s3.zip]

Archive with 3 entries (3 files):
- adf0656_Data_S1.xlsx
- adf0656_Data_S2.xlsx
- adf0656_Data_S3.xlsx
