# Supplementary material for: Ocean temperature drove changes in the mesopelagic fish community at the edge of the Pacific Warm Pool over the past 460,000 years
Source: Sci Adv. 2023 Jul 7;9(27):eadf0656. doi: 10.1126/sciadv.adf0656 (PMC10328404; doi:10.1126/sciadv.adf0656)
Supplement: Supplementary file 2 — Data S1 to S3 [file sciadv.adf0656_data_s1_to_s3.zip › adf0656_Data_S1.xlsx]

## Sheet: Data S1
Sample
H	W	Top	Bottom	depth(cmbsf)	depth(cm)*	Age (ka)	> 63mm wt. (g)	C.F. (%)	all wt. (g)	Family	Taxa (for analyses)	Taxa (higher resolution)	No. of otoliths
1	1	0	2	0	1	2.56	2.0774	37.7709	5.5	Myctophidae	Ceratoscopelus sp.	Ceratoscopelus sp.	1
1	1	0	2	0	1	2.56	2.0774	37.7709	5.5	Myctophidae	Lobianchia sp.	Lobianchia dofleini	1
1	1	0	2	0	1	2.56	2.0774	37.7709	5.5	Myctophidae	Myctophidae indet.	Myctophidae indet.	2
1	1	0	2	0	1	2.56	2.0774	37.7709	5.5	Bregmacerotidae	Bregmaceros sp.	Bregmaceros sp.	1
1	1	5	7	5	6	3.51	2.2614	36.1824	6.25	Myctophidae	Ceratoscopelus sp.	Ceratoscopelus sp.	2
1	1	5	7	5	6	3.51	2.2614	36.1824	6.25	Myctophidae	Hygophum sp.	Hygophum sp.	2
1	1	5	7	5	6	3.51	2.2614	36.1824	6.25	Myctophidae	Lampanyctus sp.	Lampanyctus sp.	1
1	1	5	7	5	6	3.51	2.2614	36.1824	6.25	Myctophidae	Myctophidae indet.	Myctophidae indet.	3
1	1	5	7	5	6	3.51	2.2614	36.1824	6.25	Bregmacerotidae	Bregmaceros sp.	Bregmaceros sp.	1
1	1	10	12	10	11	4.46	2.9061	42.4248	6.85	Myctophidae	Bolinichthys sp.	Bolinichthys sp.	1
1	1	10	12	10	11	4.46	2.9061	42.4248	6.85	Myctophidae	Ceratoscopelus sp.	Ceratoscopelus sp.	3
1	1	10	12	10	11	4.46	2.9061	42.4248	6.85	Myctophidae	Lobianchia sp.	Lobianchia gemellarii	1
1	1	10	12	10	11	4.46	2.9061	42.4248	6.85	Myctophidae	Myctophidae indet.	Myctophidae indet.	1
1	1	15	17	15	16	5.405	2.3807	39.8777	5.97	Myctophidae	Bolinichthys sp.	Bolinichthys sp.	1
1	1	15	17	15	16	5.405	2.3807	39.8777	5.97	Myctophidae	Ceratoscopelus sp.	Ceratoscopelus sp.	1
1	1	15	17	15	16	5.405	2.3807	39.8777	5.97	Myctophidae	Lampanyctus sp.	Lampanyctus sp.	1
1	1	15	17	15	16	5.405	2.3807	39.8777	5.97	Myctophidae	Myctophidae indet.	Myctophidae indet.	1
1	1	20	22	20	21	6.35	2.5151	41.9883	5.99	Myctophidae	Bolinichthys sp.	Bolinichthys sp.	1
1	1	20	22	20	21	6.35	2.5151	41.9883	5.99	Myctophidae	Hygophum sp.	Hygophum sp.	1
1	1	20	22	20	21	6.35	2.5151	41.9883	5.99	Bregmacerotidae	Bregmaceros sp.	Bregmaceros sp.	1
1	1	20	22	20	21	6.35	2.5151	41.9883	5.99	Apogonidae	Apogonidae indet.	Apogonidae indet.	2
1	1	25	27	25	26	7.415	2.2982	37.1276	6.19	Myctophidae	Ceratoscopelus sp.	Ceratoscopelus sp.	2
1	1	25	27	25	26	7.415	2.2982	37.1276	6.19	Myctophidae	Diaphus sp.	Diaphus sp.	2
1	1	25	27	25	26	7.415	2.2982	37.1276	6.19	Myctophidae	Nannobrachium sp.	Nannobrachium sp.	1
1	1	25	27	25	26	7.415	2.2982	37.1276	6.19	Myctophidae	Symbolophorus sp.	Symbolophorus sp.	1
1	1	25	27	25	26	7.415	2.2982	37.1276	6.19	Myctophidae	Myctophidae indet.	Myctophidae indet.	3
1	1	25	27	25	26	7.415	2.2982	37.1276	6.19	Bregmacerotidae	Bregmaceros sp.	Bregmaceros sp.	1
1	1	30	32	30	31	8.48	1.9402	38.6494	5.02	Myctophidae	Bolinichthys sp.	Bolinichthys sp.	1
1	1	30	32	30	31	8.48	1.9402	38.6494	5.02	Myctophidae	Ceratoscopelus sp.	Ceratoscopelus sp.	2
1	1	30	32	30	31	8.48	1.9402	38.6494	5.02	Myctophidae	Diaphus sp.	Diaphus sp.	1
1	1	30	32	30	31	8.48	1.9402	38.6494	5.02	Myctophidae	Lampanyctus sp.	Lampanyctus sp.	2
1	1	30	32	30	31	8.48	1.9402	38.6494	5.02	Myctophidae	Symbolophorus sp.	Symbolophorus sp.	1
1	1	30	32	30	31	8.48	1.9402	38.6494	5.02	Apogonidae	Apogonidae indet.	Apogonidae indet.	1
1	1	35	37	35	36	10.02	2.8272	48.411	5.84	Myctophidae	Diaphus sp.	Diaphus sp.	1
1	1	35	37	35	36	10.02	2.8272	48.411	5.84	Myctophidae	Lampadena sp.	Lampadena sp.	1
1	1	35	37	35	36	10.02	2.8272	48.411	5.84	Myctophidae	Lampanyctus sp.	Lampanyctus sp.	1
1	1	35	37	35	36	10.02	2.8272	48.411	5.84	Myctophidae	Nannobrachium sp.	Nannobrachium sp.	1
1	1	35	37	35	36	10.02	2.8272	48.411	5.84	Myctophidae	Myctophidae indet.	Myctophidae indet.	3
1	1	35	37	35	36	10.02	2.8272	48.411	5.84	Bregmacerotidae	Bregmaceros sp.	Bregmaceros sp.	1
1	1	35	37	35	36	10.02	2.8272	48.411	5.84	Indet.	Indet.	Indet.	2
1	1	40	42	40	41	11.56	2.3914	46.8902	5.1	Myctophidae	Ceratoscopelus sp.	Ceratoscopelus sp.	2
1	1	40	42	40	41	11.56	2.3914	46.8902	5.1	Bregmacerotidae	Bregmaceros sp.	Bregmaceros sp.	1
1	1	45	47	45	46	14.035	1.9892	37.391	5.32	Myctophidae	Bolinichthys sp.	Bolinichthys sp.	1
1	1	45	47	45	46	14.035	1.9892	37.391	5.32	Myctophidae	Myctophidae indet.	Myctophidae indet.	1
1	1	45	47	45	46	14.035	1.9892	37.391	5.32	Ophidiidae	Brotula sp.	Brotula sp.	1
1	1	50	52	50	51	16.51	2.2922	41.8285	5.48	Sternoptychidae	Valenciennellus sp.	Valenciennellus tripunctulatus	2
1	1	50	52	50	51	16.51	2.2922	41.8285	5.48	Myctophidae	Benthosema sp.	Benthosema suborbitale	1
1	1	50	52	50	51	16.51	2.2922	41.8285	5.48	Myctophidae	Bolinichthys sp.	Bolinichthys sp.	1
1	1	50	52	50	51	16.51	2.2922	41.8285	5.48	Myctophidae	Ceratoscopelus sp.	Ceratoscopelus sp.	3
1	1	50	52	50	51	16.51	2.2922	41.8285	5.48	Myctophidae	Diaphus sp.	Diaphus sp.	3
1	1	50	52	50	51	16.51	2.2922	41.8285	5.48	Myctophidae	Myctophidae indet.	Myctophidae indet.	1
1	1	50	52	50	51	16.51	2.2922	41.8285	5.48	Bregmacerotidae	Bregmaceros sp.	Bregmaceros sp.	1
1	1	50	52	50	51	16.51	2.2922	41.8285	5.48	Melamphaidae	Melamphaes sp.	Melamphaes sp.	1
1	1	55	57	55	56	18.3	2.6298	47.2136	5.57	Myctophidae	Benthosema sp.	Benthosema suborbitale	2
1	1	55	57	55	56	18.3	2.6298	47.2136	5.57	Myctophidae	Bolinichthys sp.	Bolinichthys sp.	1
1	1	55	57	55	56	18.3	2.6298	47.2136	5.57	Myctophidae	Ceratoscopelus sp.	Ceratoscopelus sp.	3
1	1	55	57	55	56	18.3	2.6298	47.2136	5.57	Myctophidae	Diaphus sp.	Diaphus sp.	2
1	1	55	57	55	56	18.3	2.6298	47.2136	5.57	Myctophidae	Lampanyctus sp.	Lampanyctus sp.	1
1	1	55	57	55	56	18.3	2.6298	47.2136	5.57	Myctophidae	Myctophidae indet.	Myctophidae indet.	2
1	1	55	57	55	56	18.3	2.6298	47.2136	5.57	Bregmacerotidae	Bregmaceros sp.	Bregmaceros sp.	1
1	1	55	57	55	56	18.3	2.6298	47.2136	5.57	Indet.	Indet.	Indet.	1
1	1	60	62	60	61	20.09	2.8208	50.3714	5.6	Myctophidae	Ceratoscopelus sp.	Ceratoscopelus sp.	1
1	1	60	62	60	61	20.09	2.8208	50.3714	5.6	Myctophidae	Diaphus sp.	Diaphus sp.	1
1	1	60	62	60	61	20.09	2.8208	50.3714	5.6	Myctophidae	Hygophum sp.	Hygophum sp.	1
1	1	60	62	60	61	20.09	2.8208	50.3714	5.6	Myctophidae	Symbolophorus sp.	Symbolophorus sp.	1
1	1	60	62	60	61	20.09	2.8208	50.3714	5.6	Myctophidae	Myctophidae indet.	Myctophidae indet.	1
1	1	60	62	60	61	20.09	2.8208	50.3714	5.6	Bregmacerotidae	Bregmaceros sp.	Bregmaceros sp.	1
1	1	65	67	65	66	21.88	3.1206	55.4281	5.63	Gonostomatidae	Sigmops sp.	Sigmops sp.	1
1	1	65	67	65	66	21.88	3.1206	55.4281	5.63	Indet.	Indet.	Indet.	1
1	1	70	72	70	71	23.2233	2.5389	48.9191	5.19	Myctophidae	Ceratoscopelus sp.	Ceratoscopelus sp.	1
1	1	70	72	70	71	23.2233	2.5389	48.9191	5.19	Myctophidae	Diaphus sp.	Diaphus sp.	1
1	1	70	72	70	71	23.2233	2.5389	48.9191	5.19	Myctophidae	Lampanyctus sp.	Lampanyctus sp.	1
1	1	70	72	70	71	23.2233	2.5389	48.9191	5.19	Indet.	Indet.	Indet.	1
1	1	75	77	75	76	24.5667	1.6709	41.1552	4.06	Myctophidae	Myctophum sp.	Myctophum sp.	1
1	1	75	77	75	76	24.5667	1.6709	41.1552	4.06	Myctophidae	Myctophidae indet.	Myctophidae indet.	1
1	1	80	82	80	81	25.91	1.8298	46.9179	3.9	Myctophidae	Ceratoscopelus sp.	Ceratoscopelus sp.	2
1	1	80	82	80	81	25.91	1.8298	46.9179	3.9	Myctophidae	Lampanyctus sp.	Lampanyctus sp.	2
1	1	85	87	85	86	27.2533	2.1238	47.8333	4.44	Myctophidae	Diaphus sp.	Diaphus luetkeni	1
1	1	90	92	90	91	28.5967	2.0069	44.9978	4.46	Myctophidae	Ceratoscopelus sp.	Ceratoscopelus sp.	2
1	1	90	92	90	91	28.5967	2.0069	44.9978	4.46	Myctophidae	Diaphus sp.	Diaphus sp.	1
1	1	95	97	95	96	29.94	3.0392	50.4013	6.03	Myctophidae	Benthosema sp.	Benthosema suborbitale	1
1	1	95	97	95	96	29.94	3.0392	50.4013	6.03	Myctophidae	Diaphus sp.	Diaphus sp.	3
1	1	95	97	95	96	29.94	3.0392	50.4013	6.03	Myctophidae	Myctophidae indet.	Myctophidae indet.	1
1	1	95	97	95	96	29.94	3.0392	50.4013	6.03	Indet.	Indet.	Indet.	1
1	1	100	102	100	101	31.2833	2.3095	35.4762	6.51	Myctophidae	Myctophidae indet.	Myctophidae indet.	2
1	1	100	102	100	101	31.2833	2.3095	35.4762	6.51	Bregmacerotidae	Bregmaceros sp.	Bregmaceros sp.	1
1	1	100	102	100	101	31.2833	2.3095	35.4762	6.51	Indet.	Indet.	Indet.	1
1	1	105	107	105	106	32.6267	2.7476	48.2035	5.7	Myctophidae	Bolinichthys sp.	Bolinichthys sp.	1
1	1	105	107	105	106	32.6267	2.7476	48.2035	5.7	Myctophidae	Ceratoscopelus sp.	Ceratoscopelus sp.	2
1	1	105	107	105	106	32.6267	2.7476	48.2035	5.7	Myctophidae	Diaphus sp.	Diaphus sp.	1
1	1	105	107	105	106	32.6267	2.7476	48.2035	5.7	Myctophidae	Lampanyctus sp.	Lampanyctus sp.	2
1	1	105	107	105	106	32.6267	2.7476	48.2035	5.7	Myctophidae	Myctophidae indet.	Myctophidae indet.	5
1	1	105	107	105	106	32.6267	2.7476	48.2035	5.7	Indet.	Indet.	Indet.	1
1	1	110	112	110	111	33.97	2.7062	46.8201	5.78	Myctophidae	Ceratoscopelus sp.	Ceratoscopelus sp.	1
1	1	110	112	110	111	33.97	2.7062	46.8201	5.78	Myctophidae	Diaphus sp.	Diaphus sp.	3
1	1	115	117	115	116	35.3133	2.4056	43.5009	5.53	Myctophidae	Ceratoscopelus sp.	Ceratoscopelus sp.	1
1	1	115	117	115	116	35.3133	2.4056	43.5009	5.53	Myctophidae	Diaphus sp.	Diaphus sp.	1
1	1	120	122	120	121	36.6567	2.0638	50.5833	4.08	Myctophidae	Myctophidae indet.	Myctophidae indet.	2
1	1	125	127	125	126	38	2.402	40.643	5.91	Myctophidae	Benthosema sp.	Benthosema suborbitale	1
1	1	125	127	125	126	38	2.402	40.643	5.91	Myctophidae	Myctophidae indet.	Myctophidae indet.	2
1	1	125	127	125	126	38	2.402	40.643	5.91	Bregmacerotidae	Bregmaceros sp.	Bregmaceros sp.	1
1	1	125	127	125	126	38	2.402	40.643	5.91	Indet.	Indet.	Indet.	1
1	1	130	132	130	131	40.4444	2.4594	39.6039	6.21	Myctophidae	Myctophidae indet.	Myctophidae indet.	1
1	1	130	132	130	131	40.4444	2.4594	39.6039	6.21	Indet.	Indet.	Indet.	2
1	1	135	137	135	136	42.8889	2.0176	37.5019	5.38	Myctophidae	Diaphus sp.	Diaphus sp.	1
1	1	135	137	135	136	42.8889	2.0176	37.5019	5.38	Myctophidae	Lampanyctus sp.	Lampanyctus sp.	1
1	1	135	137	135	136	42.8889	2.0176	37.5019	5.38	Melamphaidae	Melamphaes sp.	Melamphaes sp.	1
1	1	140	142	140	141	45.3333	2.4113	44.0823	5.47	Myctophidae	Benthosema sp.	Benthosema suborbitale	1
1	1	140	142	140	141	45.3333	2.4113	44.0823	5.47	Myctophidae	Ceratoscopelus sp.	Ceratoscopelus sp.	2
1	1	140	142	140	141	45.3333	2.4113	44.0823	5.47	Myctophidae	Myctophidae indet.	Myctophidae indet.	3
1	1	140	142	140	141	45.3333	2.4113	44.0823	5.47	Indet.	Indet.	Indet.	1
1	1	145	147	145	146	47.7778	2.0901	45.5359	4.59	Myctophidae	Benthosema sp.	Benthosema suborbitale	1
1	1	145	147	145	146	47.7778	2.0901	45.5359	4.59	Myctophidae	Ceratoscopelus sp.	Ceratoscopelus sp.	1
1	1	145	147	145	146	47.7778	2.0901	45.5359	4.59	Myctophidae	Lampadena sp.	Lampadena sp.	1
1	1	145	147	145	146	47.7778	2.0901	45.5359	4.59	Indet.	Indet.	Indet.	1
1	2	0	2	150	151	50.2222	2.5012	47.1036	5.31	Myctophidae	Ceratoscopelus sp.	Ceratoscopelus sp.	2
1	2	0	2	150	151	50.2222	2.5012	47.1036	5.31	Myctophidae	Diaphus sp.	Diaphus sp.	1
1	2	0	2	150	151	50.2222	2.5012	47.1036	5.31	Myctophidae	Lampanyctus sp.	Lampanyctus sp.	1
1	2	0	2	150	151	50.2222	2.5012	47.1036	5.31	Myctophidae	Myctophidae indet.	Myctophidae indet.	1
1	2	5	7	155	156	52.6667	1.9795	43.2205	4.58	Myctophidae	Myctophidae indet.	Myctophidae indet.	1
1	2	10	12	160	161	55.1111	1.4687	28.9114	5.08	Myctophidae	Myctophidae indet.	Myctophidae indet.	1
1	2	15	17	165	166	57.5556	2.9689	43.2154	6.87	Myctophidae	Benthosema sp.	Benthosema suborbitale	1
1	2	15	17	165	166	57.5556	2.9689	43.2154	6.87	Myctophidae	Bolinichthys sp.	Bolinichthys sp.	1
1	2	15	17	165	166	57.5556	2.9689	43.2154	6.87	Myctophidae	Ceratoscopelus sp.	Ceratoscopelus sp.	1
1	2	15	17	165	166	57.5556	2.9689	43.2154	6.87	Myctophidae	Lampanyctus sp.	Lampanyctus sp.	1
1	2	15	17	165	166	57.5556	2.9689	43.2154	6.87	Myctophidae	Lobianchia sp.	Lobianchia sp.	1
1	2	15	17	165	166	57.5556	2.9689	43.2154	6.87	Myctophidae	Myctophum sp.	Myctophum sp.	1
1	2	15	17	165	166	57.5556	2.9689	43.2154	6.87	Myctophidae	Myctophidae indet.	Myctophidae indet.	2
1	2	15	17	165	166	57.5556	2.9689	43.2154	6.87	Indet.	Indet.	Indet.	1
1	2	20	22	170	171	60	2.4131	43.9545	5.49	Myctophidae	Ceratoscopelus sp.	Ceratoscopelus sp.	1
1	2	20	22	170	171	60	2.4131	43.9545	5.49	Myctophidae	Lampanyctus sp.	Lampanyctus sp.	2
1	2	20	22	170	171	60	2.4131	43.9545	5.49	Myctophidae	Myctophidae indet.	Myctophidae indet.	1
1	2	20	22	170	171	60	2.4131	43.9545	5.49	Melamphaidae	Melamphaes sp.	Melamphaes sp.	1
1	2	25	27	175	176	62.4444	2.0785	47.672	4.36	Myctophidae	Diaphus sp.	Diaphus splendidus	1
1	2	25	27	175	176	62.4444	2.0785	47.672	4.36	Myctophidae	Myctophidae indet.	Myctophidae indet.	3
1	2	25	27	175	176	62.4444	2.0785	47.672	4.36	Melamphaidae	Melamphaes sp.	Melamphaes sp.	1
1	2	30	32	180	181	64.8889	2.53	46.0838	5.49	Myctophidae	Ceratoscopelus sp.	Ceratoscopelus sp.	1
1	2	30	32	180	181	64.8889	2.53	46.0838	5.49	Myctophidae	Lampadena sp.	Lampadena sp.	1
1	2	30	32	180	181	64.8889	2.53	46.0838	5.49	Bregmacerotidae	Bregmaceros sp.	Bregmaceros sp.	1
1	2	30	32	180	181	64.8889	2.53	46.0838	5.49	Indet.	Indet.	Indet.	5
1	2	35	37	185	186	67.3333	2.0558	37.3782	5.5	Myctophidae	Myctophidae indet.	Myctophidae indet.	1
1	2	35	37	185	186	67.3333	2.0558	37.3782	5.5	Bregmacerotidae	Bregmaceros sp.	Bregmaceros sp.	1
1	2	40	42	190	191	69.7778	1.9189	44.2143	4.34	Myctophidae	Ceratoscopelus sp.	Ceratoscopelus sp.	1
1	2	40	42	190	191	69.7778	1.9189	44.2143	4.34	Myctophidae	Notoscopelus sp.	Notoscopelus sp.	1
1	2	40	42	190	191	69.7778	1.9189	44.2143	4.34	Myctophidae	Myctophidae indet.	Myctophidae indet.	1
1	2	40	42	190	191	69.7778	1.9189	44.2143	4.34	Indet.	Indet.	Indet.	2
1	2	45	47	195	196	72.2222	2.3559	40.0663	5.88	Myctophidae	Myctophidae indet.	Myctophidae indet.	1
1	2	45	47	195	196	72.2222	2.3559	40.0663	5.88	Bregmacerotidae	Bregmaceros sp.	Bregmaceros sp.	1
1	2	50	52	200	201	74.6667	1.4721	35.3022	4.17	Myctophidae	Lampadena sp.	Lampadena sp.	1
1	2	50	52	200	201	74.6667	1.4721	35.3022	4.17	Myctophidae	Lobianchia sp.	Lobianchia sp.	1
1	2	50	52	200	201	74.6667	1.4721	35.3022	4.17	Indet.	Indet.	Indet.	2
1	2	55	57	205	206	77.1111	2.2754	39.1635	5.81	Myctophidae	Lampadena sp.	Lampadena sp.	1
1	2	55	57	205	206	77.1111	2.2754	39.1635	5.81	Myctophidae	Myctophidae indet.	Myctophidae indet.	1
1	2	60	62	210	211	79.5556	1.8065	40.0554	4.51	Myctophidae	Myctophidae indet.	Myctophidae indet.	3
1	2	60	62	210	211	79.5556	1.8065	40.0554	4.51	Indet.	Indet.	Indet.	1
1	2	65	67	215	216	82	2.0032	39.2784	5.1	Myctophidae	Ceratoscopelus sp.	Ceratoscopelus sp.	2
1	2	65	67	215	216	82	2.0032	39.2784	5.1	Myctophidae	Myctophidae indet.	Myctophidae indet.	1
1	2	65	67	215	216	82	2.0032	39.2784	5.1	Bregmacerotidae	Bregmaceros sp.	Bregmaceros sp.	2
1	2	65	67	215	216	82	2.0032	39.2784	5.1	Indet.	Indet.	Indet.	1
1	2	70	72	220	221	83.1667	1.707	37.9333	4.5	Myctophidae	Diaphus sp.	Diaphus sp.	1
1	2	70	72	220	221	83.1667	1.707	37.9333	4.5	Myctophidae	Myctophidae indet.	Myctophidae indet.	1
1	2	75	77	225	226	84.3333	1.5034	33.9368	4.43	Myctophidae	Myctophidae indet.	Myctophidae indet.	1
1	2	80	82	230	231	85.5	1.4539	33.7332	4.31	Myctophidae	Ceratoscopelus sp.	Ceratoscopelus sp.	2
1	2	85	87	235	236	86.6667	1.8882	34.3309	5.5	Myctophidae	Diaphus sp.	Diaphus sp.	1
1	2	85	87	235	236	86.6667	1.8882	34.3309	5.5	Myctophidae	Hygophum sp.	Hygophum sp.	1
1	2	85	87	235	236	86.6667	1.8882	34.3309	5.5	Myctophidae	Lampanyctus sp.	Lampanyctus sp.	1
1	2	85	87	235	236	86.6667	1.8882	34.3309	5.5	Myctophidae	Myctophidae indet.	Myctophidae indet.	2
1	2	85	87	235	236	86.6667	1.8882	34.3309	5.5	Apogonidae	Apogonidae indet.	Apogonidae indet.	1
1	2	85	87	235	236	86.6667	1.8882	34.3309	5.5	Indet.	Indet.	Indet.	2
1	2	90	92	240	241	87.8333	1.8554	38.4938	4.82	Microstomatidae	Nansenia sp.	Nansenia sp.	1
1	2	90	92	240	241	87.8333	1.8554	38.4938	4.82	Myctophidae	Ceratoscopelus sp.	Ceratoscopelus sp.	1
1	2	90	92	240	241	87.8333	1.8554	38.4938	4.82	Myctophidae	Diaphus sp.	Diaphus termophilus	1
1	2	90	92	240	241	87.8333	1.8554	38.4938	4.82	Myctophidae	Lampadena sp.	Lampadena sp.	1
1	2	90	92	240	241	87.8333	1.8554	38.4938	4.82	Indet.	Indet.	Indet.	2
1	2	95	97	245	246	89	2.1074	42.3173	4.98	Myctophidae	Lampanyctus sp.	Lampanyctus sp.	1
1	2	95	97	245	246	89	2.1074	42.3173	4.98	Myctophidae	Myctophidae indet.	Myctophidae indet.	3
1	2	95	97	245	246	89	2.1074	42.3173	4.98	Bregmacerotidae	Bregmaceros sp.	Bregmaceros sp.	1
1	2	95	97	245	246	89	2.1074	42.3173	4.98	Indet.	Indet.	Indet.	1
1	2	100	102	250	251	90.1667	1.8076	37.5021	4.82	Myctophidae	Diaphus sp.	Diaphus sp.	1
1	2	100	102	250	251	90.1667	1.8076	37.5021	4.82	Myctophidae	Lampadena sp.	Lampadena sp.	1
1	2	100	102	250	251	90.1667	1.8076	37.5021	4.82	Myctophidae	Lampanyctus sp.	Lampanyctus sp.	1
1	2	100	102	250	251	90.1667	1.8076	37.5021	4.82	Indet.	Indet.	Indet.	1
1	2	105	107	255	256	91.3333	2.0376	41.3306	4.93	Myctophidae	Bolinichthys sp.	Bolinichthys sp.	1
1	2	105	107	255	256	91.3333	2.0376	41.3306	4.93	Myctophidae	Lampadena sp.	Lampadena sp.	1
1	2	105	107	255	256	91.3333	2.0376	41.3306	4.93	Myctophidae	Lampanyctus sp.	Lampanyctus sp.	2
1	2	105	107	255	256	91.3333	2.0376	41.3306	4.93	Indet.	Indet.	Indet.	3
1	2	105	107	255	256	91.3333	2.0376	41.3306	4.93	Bregmacerotidae	Bregmaceros sp.	Bregmaceros sp.	2
1	2	110	112	260	261	92.5	2.0278	38.1165	5.32	Myctophidae	Myctophidae indet.	Myctophidae indet.	1
1	2	115	117	265	266	93.6667	1.3516	31.9527	4.23	Myctophidae	Myctophidae indet.	Myctophidae indet.	2
1	2	120	122	270	271	94.8333	1.9352	38.5498	5.02	Myctophidae	Ceratoscopelus sp.	Ceratoscopelus sp.	2
1	2	120	122	270	271	94.8333	1.9352	38.5498	5.02	Myctophidae	Myctophidae indet.	Myctophidae indet.	1
1	2	125	127	275	276	96	1.7336	37.2817	4.65	Myctophidae	Diaphus sp.	Diaphus sp.	2
1	2	125	127	275	276	96	1.7336	37.2817	4.65	Myctophidae	Hygophum sp.	Hygophum sp.	1
1	2	125	127	275	276	96	1.7336	37.2817	4.65	Myctophidae	Lobianchia sp.	Lobianchia sp.	1
1	2	125	127	275	276	96	1.7336	37.2817	4.65	Myctophidae	Myctophum sp.	Myctophum sp.	1
1	2	125	127	275	276	96	1.7336	37.2817	4.65	Myctophidae	Myctophidae indet.	Myctophidae indet.	3
1	2	125	127	275	276	96	1.7336	37.2817	4.65	Bregmacerotidae	Bregmaceros sp.	Bregmaceros sp.	1
1	2	125	127	275	276	96	1.7336	37.2817	4.65	Indet.	Indet.	Indet.	1
1	2	130	132	280	281	97.9286	1.8137	37.5507	4.83	Myctophidae	Myctophidae indet.	Myctophidae indet.	4
1	2	130	132	280	281	97.9286	1.8137	37.5507	4.83	Bregmacerotidae	Bregmaceros sp.	Bregmaceros sp.	1
1	2	135	137	285	286	99.8571	1.8842	46.2948	4.07	Myctophidae	Myctophidae indet.	Myctophidae indet.	1
1	2	140	142	290	291	101.786	2.5284	41.9303	6.03	Myctophidae	Ceratoscopelus sp.	Ceratoscopelus sp.	2
1	2	140	142	290	291	101.786	2.5284	41.9303	6.03	Myctophidae	Lampadena sp.	Lampadena sp.	1
1	2	140	142	290	291	101.786	2.5284	41.9303	6.03	Myctophidae	Myctophidae indet.	Myctophidae indet.	1
1	2	140	142	290	291	101.786	2.5284	41.9303	6.03	Melamphaidae	Melamphaes sp.	Melamphaes sp.	1
1	2	140	142	290	291	101.786	2.5284	41.9303	6.03	Apogonidae	Apogonidae indet.	Apogonidae indet.	1
1	2	145	147	295	296	103.714	1.8965	33.5071	5.66	Myctophidae	Diaphus sp.	Diaphus sp.	2
1	2	145	147	295	296	103.714	1.8965	33.5071	5.66	Myctophidae	Myctophidae indet.	Myctophidae indet.	2
1	2	145	147	295	296	103.714	1.8965	33.5071	5.66	Indet.	Indet.	Indet.	1
1	3	0	2	300	301	105.643	1.7561	29.8656	5.88	Myctophidae	Ceratoscopelus sp.	Ceratoscopelus sp.	2
1	3	0	2	300	301	105.643	1.7561	29.8656	5.88	Myctophidae	Lampanyctus sp.	Lampanyctus sp.	1
1	3	0	2	300	301	105.643	1.7561	29.8656	5.88	Myctophidae	Myctophidae indet.	Myctophidae indet.	2
1	3	0	2	300	301	105.643	1.7561	29.8656	5.88	Bregmacerotidae	Bregmaceros sp.	Bregmaceros sp.	2
1	3	0	2	300	301	105.643	1.7561	29.8656	5.88	Indet.	Indet.	Indet.	1
1	3	5	7	305	306	107.571	1.7964	31.9644	5.62	Bregmacerotidae	Bregmaceros sp.	Bregmaceros sp.	1
1	3	5	7	305	306	107.571	1.7964	31.9644	5.62	Melamphaidae	Melamphaes sp.	Melamphaes sp.	1
1	3	5	7	305	306	107.571	1.7964	31.9644	5.62	Indet.	Indet.	Indet.	1
1	3	10	12	310	311	109.5	1.188	25.7701	4.61	No otoliths	No otoliths	No otoliths	0
1	3	15	17	315	316	111.429	2.2934	35.2831	6.5	Myctophidae	Myctophidae indet.	Myctophidae indet.	1
1	3	15	17	315	316	111.429	2.2934	35.2831	6.5	Bregmacerotidae	Bregmaceros sp.	Bregmaceros sp.	1
1	3	20	22	320	321	113.357	1.6115	25.3381	6.36	No otoliths	No otoliths	No otoliths	0
1	3	25	27	325	326	115.286	1.2385	28.669	4.32	Myctophidae	Myctophidae indet.	Myctophidae indet.	1
1	3	25	27	325	326	115.286	1.2385	28.669	4.32	Bregmacerotidae	Bregmaceros sp.	Bregmaceros sp.	1
1	3	25	27	325	326	115.286	1.2385	28.669	4.32	Indet.	Indet.	Indet.	1
1	3	30	32	330	331	117.214	1.6781	27.4199	6.12	Myctophidae	Myctophidae indet.	Myctophidae indet.	2
1	3	30	32	330	331	117.214	1.6781	27.4199	6.12	Bregmacerotidae	Bregmaceros sp.	Bregmaceros sp.	1
1	3	30	32	330	331	117.214	1.6781	27.4199	6.12	Indet.	Indet.	Indet.	1
1	3	35	37	335	336	119.143	2.1638	31.9616	6.77	Myctophidae	Ceratoscopelus sp.	Ceratoscopelus sp.	1
1	3	35	37	335	336	119.143	2.1638	31.9616	6.77	Myctophidae	Lampadena sp.	Lampadena sp.	1
1	3	35	37	335	336	119.143	2.1638	31.9616	6.77	Myctophidae	Lampanyctus sp.	Lampanyctus sp.	1
1	3	35	37	335	336	119.143	2.1638	31.9616	6.77	Myctophidae	Symbolophorus sp.	Symbolophorus sp.	1
1	3	35	37	335	336	119.143	2.1638	31.9616	6.77	Indet.	Indet.	Indet.	2
1	3	40	42	340	341	121.071	1.9331	34.3968	5.62	Myctophidae	Ceratoscopelus sp.	Ceratoscopelus sp.	1
1	3	40	42	340	341	121.071	1.9331	34.3968	5.62	Myctophidae	Diaphus sp.	Diaphus sp.	1
1	3	45	47	345	346	123	0.9947	28.1785	3.53	No otoliths	No otoliths	No otoliths	0
1	3	50	52	350	351	124.348	1.6669	38.1442	4.37	Myctophidae	Myctophidae indet.	Myctophidae indet.	3
1	3	50	52	350	351	124.348	1.6669	38.1442	4.37	Bregmacerotidae	Bregmaceros sp.	Bregmaceros sp.	1
1	3	55	57	355	356	125.696	1.8166	38.6511	4.7	Myctophidae	Ceratoscopelus sp.	Ceratoscopelus sp.	4
1	3	55	57	355	356	125.696	1.8166	38.6511	4.7	Myctophidae	Diaphus sp.	Diaphus sp.	1
1	3	55	57	355	356	125.696	1.8166	38.6511	4.7	Myctophidae	Myctophidae indet.	Myctophidae indet.	1
1	3	55	57	355	356	125.696	1.8166	38.6511	4.7	Bregmacerotidae	Bregmaceros sp.	Bregmaceros sp.	3
1	3	55	57	355	356	125.696	1.8166	38.6511	4.7	Apogonidae	Apogonidae indet.	Apogonidae indet.	1
1	3	60	62	360	361	127.043	2.402	36.9538	6.5	Myctophidae	Benthosema sp.	Benthosema suborbitale	1
1	3	60	62	360	361	127.043	2.402	36.9538	6.5	Myctophidae	Diaphus sp.	Diaphus sp.	2
1	3	60	62	360	361	127.043	2.402	36.9538	6.5	Myctophidae	Lampadena sp.	Lampadena sp.	1
1	3	60	62	360	361	127.043	2.402	36.9538	6.5	Myctophidae	Lobianchia sp.	Lobianchia sp.	1
1	3	60	62	360	361	127.043	2.402	36.9538	6.5	Bregmacerotidae	Bregmaceros sp.	Bregmaceros sp.	1
1	3	60	62	360	361	127.043	2.402	36.9538	6.5	Melamphaidae	Melamphaes sp.	Melamphaes sp.	2
1	3	60	62	360	361	127.043	2.402	36.9538	6.5	Melamphaidae	Scopelogadus sp.	Scopelogadus sp.	1
1	3	65	67	365	366	128.391	2.3429	38.158	6.14	Myctophidae	Lampadena sp.	Lampadena sp.	2
1	3	65	67	365	366	128.391	2.3429	38.158	6.14	Myctophidae	Lampanyctus sp.	Lampanyctus sp.	1
1	3	65	67	365	366	128.391	2.3429	38.158	6.14	Myctophidae	Myctophidae indet.	Myctophidae indet.	1
1	3	65	67	365	366	128.391	2.3429	38.158	6.14	Bregmacerotidae	Bregmaceros sp.	Bregmaceros sp.	1
1	3	65	67	365	366	128.391	2.3429	38.158	6.14	Indet.	Indet.	Indet.	1
1	3	70	72	370	371	129.739	2.4936	45.0108	5.54	Myctophidae	Ceratoscopelus sp.	Ceratoscopelus sp.	2
1	3	70	72	370	371	129.739	2.4936	45.0108	5.54	Myctophidae	Diaphus sp.	Diaphus regani	1
1	3	70	72	370	371	129.739	2.4936	45.0108	5.54	Myctophidae	Lampadena sp.	Lampadena sp.	1
1	3	70	72	370	371	129.739	2.4936	45.0108	5.54	Myctophidae	Myctophidae indet.	Myctophidae indet.	1
1	3	70	72	370	371	129.739	2.4936	45.0108	5.54	Melamphaidae	Scopelogadus sp.	Scopelogadus sp.	1
1	3	75	77	375	376	131.087	3.2635	55.3136	5.9	Myctophidae	Lampanyctus sp.	Lampanyctus sp.	1
1	3	75	77	375	376	131.087	3.2635	55.3136	5.9	Bregmacerotidae	Bregmaceros sp.	Bregmaceros sp.	1
1	3	80	82	380	381	132.435	1.9849	36.6218	5.42	Myctophidae	Diaphus sp.	Diaphus sp.	1
1	3	80	82	380	381	132.435	1.9849	36.6218	5.42	Myctophidae	Lobianchia sp.	Lobianchia sp.	1
1	3	80	82	380	381	132.435	1.9849	36.6218	5.42	Myctophidae	Myctophidae indet.	Myctophidae indet.	4
1	3	80	82	380	381	132.435	1.9849	36.6218	5.42	Apogonidae	Apogonidae indet.	Apogonidae indet.	1
1	3	80	82	380	381	132.435	1.9849	36.6218	5.42	Indet.	Indet.	Indet.	1
1	3	85	87	385	386	133.783	3.1952	51.5355	6.2	Gonostomatidae	Margrethia sp.	Margrethia sp.	1
1	3	85	87	385	386	133.783	3.1952	51.5355	6.2	Myctophidae	Lobianchia sp.	Lobianchia sp.	1
1	3	90	92	390	391	135.13	2.1472	58.989	3.64	No otoliths	No otoliths	No otoliths	0
1	3	95	97	395	396	136.478	1.6498	41.8731	3.94	Myctophidae	Benthosema sp.	Benthosema suborbitale	1
1	3	95	97	395	396	136.478	1.6498	41.8731	3.94	Myctophidae	Ceratoscopelus sp.	Ceratoscopelus sp.	1
1	3	95	97	395	396	136.478	1.6498	41.8731	3.94	Myctophidae	Hygophum sp.	Hygophum sp.	1
1	3	95	97	395	396	136.478	1.6498	41.8731	3.94	Myctophidae	Lampadena sp.	Lampadena sp.	1
1	3	95	97	395	396	136.478	1.6498	41.8731	3.94	Gobiidae	Gobiidae indet.	Gobiidae indet.	1
1	3	100	102	400	401	137.826	1.9941	32.1111	6.21	Myctophidae	Ceratoscopelus sp.	Ceratoscopelus sp.	1
1	3	100	102	400	401	137.826	1.9941	32.1111	6.21	Myctophidae	Lampanyctus sp.	Lampanyctus sp.	1
1	3	105	107	405	406	139.174	2.356	37.3968	6.3	Myctophidae	Lampanyctus sp.	Lampanyctus sp.	1
1	3	110	112	410	411	140.522	2.0734	32.807	6.32	Myctophidae	Ceratoscopelus sp.	Ceratoscopelus sp.	3
1	3	110	112	410	411	140.522	2.0734	32.807	6.32	Myctophidae	Myctophidae indet.	Myctophidae indet.	1
1	3	115	117	415	416	141.87	2.2909	46.0946	4.97	Myctophidae	Ceratoscopelus sp.	Ceratoscopelus sp.	2
1	3	115	117	415	416	141.87	2.2909	46.0946	4.97	Myctophidae	Diaphus sp.	Diaphus luetkeni	1
1	3	115	117	415	416	141.87	2.2909	46.0946	4.97	Myctophidae	Myctophidae indet.	Myctophidae indet.	2
1	3	120	122	420	421	143.217	2.2092	40.8355	5.41	Gonostomatidae	Margrethia sp.	Margrethia obtusirostra	1
1	3	120	122	420	421	143.217	2.2092	40.8355	5.41	Myctophidae	Benthosema sp.	Benthosema sp.	1
1	3	120	122	420	421	143.217	2.2092	40.8355	5.41	Melamphaidae	Melamphaes sp.	Melamphaes sp.	1
1	3	125	127	425	426	144.565	2.325	35.3881	6.57	Indet.	Indet.	Indet.	1
1	3	130	132	430	431	145.913	1.5026	42.4463	3.54	Myctophidae	Benthosema sp.	Benthosema suborbitale	1
1	3	130	132	430	431	145.913	1.5026	42.4463	3.54	Myctophidae	Lampanyctus sp.	Lampanyctus sp.	3
1	3	130	132	430	431	145.913	1.5026	42.4463	3.54	Myctophidae	Myctophidae indet.	Myctophidae indet.	1
1	3	130	132	430	431	145.913	1.5026	42.4463	3.54	Indet.	Indet.	Indet.	1
1	3	135	137	435	436	147.261	2.4566	48.4536	5.07	Myctophidae	Lampanyctus sp.	Lampanyctus sp.	1
1	3	135	137	435	436	147.261	2.4566	48.4536	5.07	Myctophidae	Myctophidae indet.	Myctophidae indet.	2
1	3	140	142	440	441	148.609	1.5385	34.8077	4.42	Myctophidae	Benthosema sp.	Benthosema sp.	1
1	3	140	142	440	441	148.609	1.5385	34.8077	4.42	Myctophidae	Lampanyctus sp.	Lampanyctus sp.	2
1	3	145	147	445	446	149.957	2.0545	36.2986	5.66	Myctophidae	Ceratoscopelus sp.	Ceratoscopelus sp.	3
1	3	145	147	445	446	149.957	2.0545	36.2986	5.66	Myctophidae	Diaphus sp.	Diaphus sp.	1
1	3	145	147	445	446	149.957	2.0545	36.2986	5.66	Myctophidae	Lampanyctus sp.	Lampanyctus sp.	1
1	3	145	147	445	446	149.957	2.0545	36.2986	5.66	Myctophidae	Myctophum sp.	Myctophum sp.	1
1	3	145	147	445	446	149.957	2.0545	36.2986	5.66	Indet.	Indet.	Indet.	1
1	4	0	2	450	451	151.304	2.1751	32.0339	6.79	Myctophidae	Ceratoscopelus sp.	Ceratoscopelus sp.	1
1	4	0	2	450	451	151.304	2.1751	32.0339	6.79	Myctophidae	Lampanyctus sp.	Lampanyctus sp.	1
1	4	5	7	455	456	152.652	1.5959	22.258	7.17	No otoliths	No otoliths	No otoliths	0
1	4	10	12	460	461	154	1.3509	26.1296	5.17	Myctophidae	Myctophidae indet.	Myctophidae indet.	1
1	4	15	17	465	466	155.348	1.7385	29.7179	5.85	No otoliths	No otoliths	No otoliths	0
1	4	20	22	470	471	156.696	2.0576	37.8932	5.43	No otoliths	No otoliths	No otoliths	0
1	4	25	27	475	476	158.043	2.0583	29.2788	7.03	Myctophidae	Benthosema sp.	Benthosema suborbitale	1
1	4	25	27	475	476	158.043	2.0583	29.2788	7.03	Myctophidae	Ceratoscopelus sp.	Ceratoscopelus sp.	1
1	4	25	27	475	476	158.043	2.0583	29.2788	7.03	Myctophidae	Diaphus sp.	Diaphus termophilus	1
1	4	25	27	475	476	158.043	2.0583	29.2788	7.03	Myctophidae	Hygophum sp.	Hygophum sp.	1
1	4	25	27	475	476	158.043	2.0583	29.2788	7.03	Myctophidae	Lampanyctus sp.	Lampanyctus sp.	1
1	4	25	27	475	476	158.043	2.0583	29.2788	7.03	Myctophidae	Myctophidae indet.	Myctophidae indet.	1
1	4	30	32	480	481	159.391	1.7437	27.9888	6.23	Sternoptychidae	Polyipnus sp.	Polyipnus sp.	1
1	4	30	32	480	481	159.391	1.7437	27.9888	6.23	Myctophidae	Myctophidae indet.	Myctophidae indet.	1
1	4	30	32	480	481	159.391	1.7437	27.9888	6.23	Indet.	Indet.	Indet.	1
1	4	35	37	485	486	160.739	1.6701	30.0378	5.56	No otoliths	No otoliths	No otoliths	0
1	4	40	42	490	491	162.087	1.7842	28.4561	6.27	Myctophidae	Benthosema sp.	Benthosema suborbitale	1
1	4	40	42	490	491	162.087	1.7842	28.4561	6.27	Myctophidae	Ceratoscopelus sp.	Ceratoscopelus sp.	1
1	4	45	47	495	496	163.435	1.2867	32.3291	3.98	Myctophidae	Ceratoscopelus sp.	Ceratoscopelus sp.	1
1	4	45	47	495	496	163.435	1.2867	32.3291	3.98	Myctophidae	Hygophum sp.	Hygophum sp.	1
1	4	45	47	495	496	163.435	1.2867	32.3291	3.98	Bregmacerotidae	Bregmaceros sp.	Bregmaceros sp.	1
1	4	50	52	500	501	164.783	2.4201	43.371	5.58	Myctophidae	Ceratoscopelus sp.	Ceratoscopelus sp.	1
1	4	50	52	500	501	164.783	2.4201	43.371	5.58	Myctophidae	Diaphus sp.	Diaphus sp.	1
1	4	50	52	500	501	164.783	2.4201	43.371	5.58	Myctophidae	Lampanyctus sp.	Lampanyctus sp.	1
1	4	50	52	500	501	164.783	2.4201	43.371	5.58	Indet.	Indet.	Indet.	2
1	4	55	57	505	506	166.13	2.8163	49.0645	5.74	Myctophidae	Ceratoscopelus sp.	Ceratoscopelus sp.	2
1	4	55	57	505	506	166.13	2.8163	49.0645	5.74	Myctophidae	Lampanyctus sp.	Lampanyctus sp.	2
1	4	55	57	505	506	166.13	2.8163	49.0645	5.74	Myctophidae	Myctophidae indet.	Myctophidae indet.	2
1	4	55	57	505	506	166.13	2.8163	49.0645	5.74	Microstomatidae	Nansenia sp.	Nansenia sp.	1
1	4	55	57	505	506	166.13	2.8163	49.0645	5.74	Indet.	Indet.	Indet.	1
1	4	60	62	510	511	167.478	2.4419	47.3236	5.16	Myctophidae	Ceratoscopelus sp.	Ceratoscopelus sp.	1
1	4	60	62	510	511	167.478	2.4419	47.3236	5.16	Myctophidae	Diaphus sp.	Diaphus sp.	1
1	4	60	62	510	511	167.478	2.4419	47.3236	5.16	Myctophidae	Lobianchia sp.	Lobianchia sp.	1
1	4	65	67	515	516	168.826	2.6834	41.0306	6.54	No otoliths	No otoliths	No otoliths	0
1	4	70	72	520	521	170.174	3.0265	45.5113	6.65	Myctophidae	Ceratoscopelus sp.	Ceratoscopelus sp.	1
1	4	70	72	520	521	170.174	3.0265	45.5113	6.65	Myctophidae	Lobianchia sp.	Lobianchia sp.	1
1	4	70	72	520	521	170.174	3.0265	45.5113	6.65	Myctophidae	Myctophidae indet.	Myctophidae indet.	3
1	4	70	72	520	521	170.174	3.0265	45.5113	6.65	Indet.	Indet.	Indet.	1
1	4	75	77	525	526	171.522	2.7966	42.3727	6.6	Myctophidae	Diaphus sp.	Diaphus sp.	3
1	4	75	77	525	526	171.522	2.7966	42.3727	6.6	Myctophidae	Myctophidae indet.	Myctophidae indet.	1
1	4	75	77	525	526	171.522	2.7966	42.3727	6.6	Indet.	Indet.	Indet.	2
1	4	80	82	530	531	172.87	3.0601	47.8141	6.4	Myctophidae	Ceratoscopelus sp.	Ceratoscopelus sp.	1
1	4	80	82	530	531	172.87	3.0601	47.8141	6.4	Myctophidae	Diaphus sp.	Diaphus termophilus	1
1	4	85	87	535	536	174.217	2.9852	42.4637	7.03	Myctophidae	Ceratoscopelus sp.	Ceratoscopelus sp.	1
1	4	90	92	540	541	175.565	2.5049	40.863	6.13	Myctophidae	Ceratoscopelus sp.	Ceratoscopelus sp.	2
1	4	90	92	540	541	175.565	2.5049	40.863	6.13	Bregmacerotidae	Bregmaceros sp.	Bregmaceros sp.	1
1	4	95	97	545	546	176.913	1.9615	39.5464	4.96	Bregmacerotidae	Bregmaceros sp.	Bregmaceros sp.	1
1	4	100	102	550	551	178.261	1.8931	35.4513	5.34	Myctophidae	Diaphus sp.	Diaphus sp.	1
1	4	100	102	550	551	178.261	1.8931	35.4513	5.34	Myctophidae	Myctophidae indet.	Myctophidae indet.	1
1	4	100	102	550	551	178.261	1.8931	35.4513	5.34	Apogonidae	Apogonidae indet.	Apogonidae indet.	1
1	4	100	102	550	551	178.261	1.8931	35.4513	5.34	Indet.	Indet.	Indet.	1
1	4	105	107	555	556	179.609	2.6651	39.483	6.75	Myctophidae	Ceratoscopelus sp.	Ceratoscopelus sp.	1
1	4	105	107	555	556	179.609	2.6651	39.483	6.75	Myctophidae	Lampanyctus sp.	Lampanyctus sp.	1
1	4	105	107	555	556	179.609	2.6651	39.483	6.75	Myctophidae	Myctophidae indet.	Myctophidae indet.	1
1	4	105	107	555	556	179.609	2.6651	39.483	6.75	Bregmacerotidae	Bregmaceros sp.	Bregmaceros sp.	2
1	4	105	107	555	556	179.609	2.6651	39.483	6.75	Indet.	Indet.	Indet.	1
1	4	110	112	560	561	180.957	2.5332	40.9903	6.18	Myctophidae	Diaphus sp.	Diaphus termophilus	1
1	4	110	112	560	561	180.957	2.5332	40.9903	6.18	Myctophidae	Myctophidae indet.	Myctophidae indet.	1
1	4	110	112	560	561	180.957	2.5332	40.9903	6.18	Melamphaidae	Melamphaes sp.	Melamphaes sp.	1
1	4	110	112	560	561	180.957	2.5332	40.9903	6.18	Indet.	Indet.	Indet.	4
1	4	115	117	565	566	182.304	2.9466	42.3971	6.95	Myctophidae	Benthosema sp.	Benthosema suborbitale	2
1	4	115	117	565	566	182.304	2.9466	42.3971	6.95	Myctophidae	Ceratoscopelus sp.	Ceratoscopelus sp.	1
1	4	115	117	565	566	182.304	2.9466	42.3971	6.95	Myctophidae	Diaphus sp.	Diaphus sp.	4
1	4	115	117	565	566	182.304	2.9466	42.3971	6.95	Bregmacerotidae	Bregmaceros sp.	Bregmaceros sp.	1
1	4	120	122	570	571	183.652	2.8655	37.8534	7.57	Myctophidae	Diaphus sp.	Diaphus sp.	1
1	4	120	122	570	571	183.652	2.8655	37.8534	7.57	Myctophidae	Myctophidae indet.	Myctophidae indet.	2
1	4	125	127	575	576	185	2.0207	30.7097	6.58	No otoliths	No otoliths	No otoliths	0
1	4	130	132	580	581	186.212	2.3556	41.9146	5.62	Myctophidae	Lampadena sp.	Lampadena sp.	1
1	4	130	132	580	581	186.212	2.3556	41.9146	5.62	Myctophidae	Myctophidae indet.	Myctophidae indet.	1
1	4	130	132	580	581	186.212	2.3556	41.9146	5.62	Bregmacerotidae	Bregmaceros sp.	Bregmaceros sp.	2
1	4	130	132	580	581	186.212	2.3556	41.9146	5.62	Melamphaidae	Scopelogadus sp.	Scopelogadus sp.	1
1	4	130	132	580	581	186.212	2.3556	41.9146	5.62	Indet.	Indet.	Indet.	2
1	4	135	137	585	586	187.424	2.3955	36.4612	6.57	Indet.	Indet.	Indet.	1
1	4	140	142	590	591	188.636	3.1615	42.7808	7.39	Myctophidae	Notoscopelus sp.	Notoscopelus sp.	1
1	4	140	142	590	591	188.636	3.1615	42.7808	7.39	Myctophidae	Myctophidae indet.	Myctophidae indet.	1
1	4	145	147	595	596	189.849	3.1332	43.2166	7.25	Myctophidae	Myctophidae indet.	Myctophidae indet.	1
1	4	145	147	595	596	189.849	3.1332	43.2166	7.25	Indet.	Indet.	Indet.	2
1	5	0	2	600	601	191.061	3.1124	47.3009	6.58	Myctophidae	Diaphus sp.	Diaphus sp.	1
1	5	0	2	600	601	191.061	3.1124	47.3009	6.58	Myctophidae	Myctophidae indet.	Myctophidae indet.	3
1	5	0	2	600	601	191.061	3.1124	47.3009	6.58	Bregmacerotidae	Bregmaceros sp.	Bregmaceros sp.	1
1	5	0	2	600	601	191.061	3.1124	47.3009	6.58	Indet.	Indet.	Indet.	2
1	5	5	7	605	606	192.273	2.8366	29.6715	9.56	Myctophidae	Ceratoscopelus sp.	Ceratoscopelus sp.	1
1	5	10	12	610	611	193.485	2.0773	30.3699	6.84	Myctophidae	Nannobrachium sp.	Nannobrachium sp.	1
1	5	10	12	610	611	193.485	2.0773	30.3699	6.84	Indet.	Indet.	Indet.	1
1	5	15	17	615	616	194.697	1.1697	19.1127	6.12	No otoliths	No otoliths	No otoliths	0
1	5	20	22	620	621	195.909	1.4653	25.3951	5.77	Indet.	Indet.	Indet.	2
1	5	25	27	625	626	197.121	1.5688	31.7571	4.94	Myctophidae	Diaphus sp.	Diaphus sp.	2
1	5	25	27	625	626	197.121	1.5688	31.7571	4.94	Myctophidae	Hygophum sp.	Hygophum sp.	2
1	5	25	27	625	626	197.121	1.5688	31.7571	4.94	Myctophidae	Myctophidae indet.	Myctophidae indet.	1
1	5	30	32	630	631	198.333	1.2216	18.2874	6.68	Myctophidae	Diaphus sp.	Diaphus sp.	2
1	5	35	37	635	636	199.546	1.0772	18.9648	5.68	Myctophidae	Myctophidae indet.	Myctophidae indet.	1
1	5	40	42	640	641	200.758	1.0914	17.4345	6.26	Myctophidae	Lampanyctus sp.	Lampanyctus sp.	1
1	5	40	42	640	641	200.758	1.0914	17.4345	6.26	Myctophidae	Myctophidae indet.	Myctophidae indet.	1
1	5	40	42	640	641	200.758	1.0914	17.4345	6.26	Indet.	Indet.	Indet.	1
1	5	45	47	645	646	201.97	1.0079	19.2347	5.24	Bregmacerotidae	Bregmaceros sp.	Bregmaceros sp.	1
1	5	50	52	650	651	203.182	1.3157	19.0681	6.9	Myctophidae	Bolinichthys sp.	Bolinichthys sp.	3
1	5	50	52	650	651	203.182	1.3157	19.0681	6.9	Bregmacerotidae	Bregmaceros sp.	Bregmaceros sp.	1
1	5	55	57	655	656	204.394	1.7249	25.5163	6.76	Sternoptychidae	Polyipnus sp.	Polyipnus sp.	1
1	5	55	57	655	656	204.394	1.7249	25.5163	6.76	Myctophidae	Ceratoscopelus sp.	Ceratoscopelus sp.	2
1	5	55	57	655	656	204.394	1.7249	25.5163	6.76	Myctophidae	Myctophidae indet.	Myctophidae indet.	1
1	5	60	62	660	661	205.606	1.4498	25.3905	5.71	Myctophidae	Ceratoscopelus sp.	Ceratoscopelus sp.	1
1	5	60	62	660	661	205.606	1.4498	25.3905	5.71	Myctophidae	Myctophidae indet.	Myctophidae indet.	1
1	5	60	62	660	661	205.606	1.4498	25.3905	5.71	Bregmacerotidae	Bregmaceros sp.	Bregmaceros sp.	1
1	5	65	67	665	666	206.818	1.5758	25.3752	6.21	Myctophidae	Diaphus sp.	Diaphus luetkeni	1
1	5	65	67	665	666	206.818	1.5758	25.3752	6.21	Myctophidae	Myctophidae indet.	Myctophidae indet.	1
1	5	65	67	665	666	206.818	1.5758	25.3752	6.21	Bregmacerotidae	Bregmaceros sp.	Bregmaceros sp.	1
1	5	70	72	670	671	208.03	1.6429	26.3708	6.23	Myctophidae	Benthosema sp.	Benthosema suborbitale	1
1	5	70	72	670	671	208.03	1.6429	26.3708	6.23	Myctophidae	Diaphus sp.	Diaphus sp.	4
1	5	70	72	670	671	208.03	1.6429	26.3708	6.23	Myctophidae	Lampanyctus sp.	Lampanyctus sp.	1
1	5	70	72	670	671	208.03	1.6429	26.3708	6.23	Myctophidae	Myctophidae indet.	Myctophidae indet.	6
1	5	70	72	670	671	208.03	1.6429	26.3708	6.23	Bregmacerotidae	Bregmaceros sp.	Bregmaceros sp.	1
1	5	70	72	670	671	208.03	1.6429	26.3708	6.23	Indet.	Indet.	Indet.	3
1	5	75	77	675	676	209.242	1.0416	24.0554	4.33	Myctophidae	Benthosema sp.	Benthosema suborbitale	1
1	5	75	77	675	676	209.242	1.0416	24.0554	4.33	Myctophidae	Bolinichthys sp.	Bolinichthys sp.	1
1	5	75	77	675	676	209.242	1.0416	24.0554	4.33	Myctophidae	Ceratoscopelus sp.	Ceratoscopelus sp.	1
1	5	75	77	675	676	209.242	1.0416	24.0554	4.33	Myctophidae	Nannobrachium sp.	Nannobrachium sp.	1
1	5	75	77	675	676	209.242	1.0416	24.0554	4.33	Myctophidae	Myctophidae indet.	Myctophidae indet.	2
1	5	75	77	675	676	209.242	1.0416	24.0554	4.33	Bregmacerotidae	Bregmaceros sp.	Bregmaceros sp.	1
1	5	80	82	680	681	210.454	1.408	25.93	5.43	Myctophidae	Lampanyctus sp.	Lampanyctus sp.	1
1	5	80	82	680	681	210.454	1.408	25.93	5.43	Myctophidae	Myctophidae indet.	Myctophidae indet.	3
1	5	85	87	685	686	211.667	1.3494	25.5085	5.29	Myctophidae	Myctophidae indet.	Myctophidae indet.	1
1	5	85	87	685	686	211.667	1.3494	25.5085	5.29	Indet.	Indet.	Indet.	1
1	5	90	92	690	691	212.879	0.8586	18.3462	4.68	No otoliths	No otoliths	No otoliths	0
1	5	95	97	695	696	214.091	1.1172	22.8	4.9	No otoliths	No otoliths	No otoliths	0
1	CC	0	2	697	698	214.576	1.1512	23.2566	4.95	Myctophidae	Myctophidae indet.	Myctophidae indet.	1
1	CC	0	2	697	698	214.576	1.1512	23.2566	4.95	Indet.	Indet.	Indet.	1
1	CC	5	7	702	703	215.788	1.3329	23.675	5.63	No otoliths	No otoliths	No otoliths	0
1	CC	10	12	707	708	217	1.146	26.7133	4.29	Myctophidae	Myctophidae indet.	Myctophidae indet.	1
1	CC	10	12	707	708	217	1.146	26.7133	4.29	Bregmacerotidae	Bregmaceros sp.	Bregmaceros sp.	1
2	1	0	2	720	715	218.379	1.3978	27.4617	5.09	Myctophidae	Myctophidae indet.	Myctophidae indet.	2
2	1	0	2	720	715	218.379	1.3978	27.4617	5.09	Melamphaidae	Melamphaes sp.	Melamphaes sp.	1
2	1	0	2	720	715	218.379	1.3978	27.4617	5.09	Apogonidae	Apogonidae indet.	Apogonidae indet.	1
2	1	5	7	725	720	219.364	1.4198	26.4888	5.36	Myctophidae	Diaphus sp.	Diaphus sp.	1
2	1	10	12	730	725	220.349	1.3407	23.6039	5.68	Myctophidae	Diaphus sp.	Diaphus sp.	1
2	1	15	17	735	730	221.333	1.5637	23.7644	6.58	Myctophidae	Diaphus sp.	Diaphus sp.	2
2	1	15	17	735	730	221.333	1.5637	23.7644	6.58	Myctophidae	Nannobrachium sp.	Nannobrachium sp.	1
2	1	15	17	735	730	221.333	1.5637	23.7644	6.58	Myctophidae	Myctophidae indet.	Myctophidae indet.	2
2	1	15	17	735	730	221.333	1.5637	23.7644	6.58	Indet.	Indet.	Indet.	1
2	1	20	22	740	735	222.318	1.1972	26.3121	4.55	Myctophidae	Lampadena sp.	Lampadena sp.	1
2	1	20	22	740	735	222.318	1.1972	26.3121	4.55	Myctophidae	Myctophidae indet.	Myctophidae indet.	2
2	1	25	27	745	740	223.303	1.6125	24.9227	6.47	Myctophidae	Myctophidae indet.	Myctophidae indet.	1
2	1	25	27	745	740	223.303	1.6125	24.9227	6.47	Indet.	Indet.	Indet.	2
2	1	30	32	750	745	224.288	1.3809	21.9889	6.28	Melamphaidae	Melamphaes sp.	Melamphaes sp.	1
2	1	35	37	755	750	225.273	1.3522	22.5367	6	Myctophidae	Diaphus sp.	Diaphus sp.	1
2	1	40	42	760	755	226.258	1.276	29.9531	4.26	Myctophidae	Myctophidae indet.	Myctophidae indet.	2
2	1	45	47	765	760	227.242	1.5594	31.3133	4.98	Myctophidae	Benthosema sp.	Benthosema suborbitale	1
2	1	45	47	765	760	227.242	1.5594	31.3133	4.98	Myctophidae	Diaphus sp.	Diaphus sp.	2
2	1	45	47	765	760	227.242	1.5594	31.3133	4.98	Myctophidae	Lampanyctus sp.	Lampanyctus sp.	1
2	1	50	52	770	765	228.227	2.0164	39.7712	5.07	Myctophidae	Ceratoscopelus sp.	Ceratoscopelus sp.	1
2	1	50	52	770	765	228.227	2.0164	39.7712	5.07	Myctophidae	Diaphus sp.	Diaphus sp.	2
2	1	50	52	770	765	228.227	2.0164	39.7712	5.07	Indet.	Indet.	Indet.	1
2	1	55	57	775	770	229.212	1.9145	39.5558	4.84	Myctophidae	Ceratoscopelus sp.	Ceratoscopelus sp.	1
2	1	55	57	775	770	229.212	1.9145	39.5558	4.84	Myctophidae	Diaphus sp.	Diaphus sp.	2
2	1	55	57	775	770	229.212	1.9145	39.5558	4.84	Myctophidae	Myctophidae indet.	Myctophidae indet.	3
2	1	55	57	775	770	229.212	1.9145	39.5558	4.84	Melamphaidae	Melamphaes sp.	Melamphaes sp.	1
2	1	60	62	780	775	230.197	2.0521	38.7921	5.29	Sternoptychidae	Polyipnus sp.	Polyipnus sp.	1
2	1	60	62	780	775	230.197	2.0521	38.7921	5.29	Myctophidae	Bolinichthys sp.	Bolinichthys sp.	1
2	1	60	62	780	775	230.197	2.0521	38.7921	5.29	Myctophidae	Diaphus sp.	Diaphus sp.	1
2	1	60	62	780	775	230.197	2.0521	38.7921	5.29	Myctophidae	Lampanyctus sp.	Lampanyctus sp.	2
2	1	60	62	780	775	230.197	2.0521	38.7921	5.29	Melamphaidae	Melamphaes sp.	Melamphaes sp.	1
2	1	65	67	785	780	231.182	2.2299	41.8368	5.33	Myctophidae	Myctophidae indet.	Myctophidae indet.	1
2	1	70	72	790	785	232.167	1.5885	31.6434	5.02	Myctophidae	Myctophidae indet.	Myctophidae indet.	1
2	1	75	77	795	790	233.151	1.6809	32.7023	5.14	Myctophidae	Myctophidae indet.	Myctophidae indet.	4
2	1	75	77	795	790	233.151	1.6809	32.7023	5.14	Bregmacerotidae	Bregmaceros sp.	Bregmaceros sp.	1
2	1	75	77	795	790	233.151	1.6809	32.7023	5.14	Indet.	Indet.	Indet.	1
2	1	80	82	800	795	234.136	1.1531	27.0047	4.27	Myctophidae	Myctophidae indet.	Myctophidae indet.	1
2	1	85	87	805	800	235.121	1.5771	22.8234	6.91	No otoliths	No otoliths	No otoliths	0
2	1	90	92	810	805	236.106	1.8271	30.5025	5.99	Myctophidae	Diaphus sp.	Diaphus sp.	1
2	1	90	92	810	805	236.106	1.8271	30.5025	5.99	Myctophidae	Myctophidae indet.	Myctophidae indet.	2
2	1	95	97	815	810	237.091	1.4726	22.5859	6.52	Myctophidae	Diaphus sp.	Diaphus sp.	1
2	1	95	97	815	810	237.091	1.4726	22.5859	6.52	Bregmacerotidae	Bregmaceros sp.	Bregmaceros sp.	1
2	1	100	102	820	815	238.076	0.8798	20.8483	4.22	No otoliths	No otoliths	No otoliths	0
2	1	105	107	825	820	239.061	1.5656	28.311	5.53	Myctophidae	Lampanyctus sp.	Lampanyctus sp.	1
2	1	105	107	825	820	239.061	1.5656	28.311	5.53	Myctophidae	Myctophidae indet.	Myctophidae indet.	2
2	1	105	107	825	820	239.061	1.5656	28.311	5.53	Bregmacerotidae	Bregmaceros sp.	Bregmaceros sp.	1
2	1	110	112	830	825	240.046	1.4613	22.0075	6.64	Myctophidae	Bolinichthys sp.	Bolinichthys sp.	1
2	1	110	112	830	825	240.046	1.4613	22.0075	6.64	Myctophidae	Diaphus sp.	Diaphus sp.	1
2	1	110	112	830	825	240.046	1.4613	22.0075	6.64	Myctophidae	Myctophidae indet.	Myctophidae indet.	1
2	1	110	112	830	825	240.046	1.4613	22.0075	6.64	Bregmacerotidae	Bregmaceros sp.	Bregmaceros sp.	1
2	1	110	112	830	825	240.046	1.4613	22.0075	6.64	Apogonidae	Apogonidae indet.	Apogonidae indet.	1
2	1	110	112	830	825	240.046	1.4613	22.0075	6.64	Carangidae	Carangidae indet.	Carangidae indet.	1
2	1	115	117	835	830	241.03	1.1479	19.6558	5.84	Myctophidae	Ceratoscopelus sp.	Ceratoscopelus sp.	1
2	1	115	117	835	830	241.03	1.1479	19.6558	5.84	Myctophidae	Myctophidae indet.	Myctophidae indet.	1
2	1	115	117	835	830	241.03	1.1479	19.6558	5.84	Bregmacerotidae	Bregmaceros sp.	Bregmaceros sp.	1
2	1	115	117	835	830	241.03	1.1479	19.6558	5.84	Carangidae	Carangidae indet.	Carangidae indet.	1
2	1	120	122	840	835	242.015	1.5064	23.5375	6.4	Phosichthyidae	Vinciguerria sp.	Vinciguerria sp.	1
2	1	120	122	840	835	242.015	1.5064	23.5375	6.4	Myctophidae	Diaphus sp.	Diaphus sp.	1
2	1	120	122	840	835	242.015	1.5064	23.5375	6.4	Myctophidae	Hygophum sp.	Hygophum sp.	1
2	1	120	122	840	835	242.015	1.5064	23.5375	6.4	Myctophidae	Lampanyctus sp.	Lampanyctus sp.	1
2	1	125	127	845	840	243	1.3228	22.1204	5.98	Myctophidae	Diaphus sp.	Diaphus sp.	1
2	1	125	127	845	840	243	1.3228	22.1204	5.98	Myctophidae	Lampadena sp.	Lampadena sp.	1
2	1	125	127	845	840	243	1.3228	22.1204	5.98	Myctophidae	Myctophidae indet.	Myctophidae indet.	1
2	1	125	127	845	840	243	1.3228	22.1204	5.98	Bregmacerotidae	Bregmaceros sp.	Bregmaceros sp.	1
2	1	130	132	850	845	244.367	1.5181	23.2125	6.54	Myctophidae	Ceratoscopelus sp.	Ceratoscopelus sp.	2
2	1	130	132	850	845	244.367	1.5181	23.2125	6.54	Myctophidae	Lampanyctus sp.	Lampanyctus sp.	1
2	1	130	132	850	845	244.367	1.5181	23.2125	6.54	Myctophidae	Myctophidae indet.	Myctophidae indet.	1
2	1	130	132	850	845	244.367	1.5181	23.2125	6.54	Bregmacerotidae	Bregmaceros sp.	Bregmaceros sp.	2
2	1	135	137	855	850	245.733	1.2817	25.7369	4.98	Myctophidae	Myctophidae indet.	Myctophidae indet.	2
2	1	135	137	855	850	245.733	1.2817	25.7369	4.98	Bregmacerotidae	Bregmaceros sp.	Bregmaceros sp.	1
2	1	140	142	860	855	247.1	0.7094	22.4494	3.16	Myctophidae	Ceratoscopelus sp.	Ceratoscopelus sp.	1
2	1	140	142	860	855	247.1	0.7094	22.4494	3.16	Myctophidae	Myctophidae indet.	Myctophidae indet.	1
2	1	140	142	860	855	247.1	0.7094	22.4494	3.16	Melamphaidae	Melamphaes sp.	Melamphaes sp.	1
2	2	0	2	870	865	249.833	1.7245	25.7004	6.71	Myctophidae	Bolinichthys sp.	Bolinichthys sp.	1
2	2	0	2	870	865	249.833	1.7245	25.7004	6.71	Myctophidae	Ceratoscopelus sp.	Ceratoscopelus sp.	1
2	2	5	7	875	870	251.2	1.4194	22.0062	6.45	No otoliths	No otoliths	No otoliths	0
2	2	10	12	880	875	252.567	1.0903	25.8979	4.21	No otoliths	No otoliths	No otoliths	0
2	2	15	17	885	880	253.933	1.9841	33.4024	5.94	Myctophidae	Diaphus sp.	Diaphus sp.	2
2	2	15	17	885	880	253.933	1.9841	33.4024	5.94	Myctophidae	Lampanyctus sp.	Lampanyctus sp.	1
2	2	20	22	890	885	255.3	2.1034	32.36	6.5	Myctophidae	Myctophidae indet.	Myctophidae indet.	1
2	2	25	27	895	890	256.667	2.3622	32.3146	7.31	Myctophidae	Ceratoscopelus sp.	Ceratoscopelus sp.	1
2	2	25	27	895	890	256.667	2.3622	32.3146	7.31	Myctophidae	Lampadena sp.	Lampadena sp.	1
2	2	25	27	895	890	256.667	2.3622	32.3146	7.31	Myctophidae	Lampanyctus sp.	Lampanyctus sp.	1
2	2	25	27	895	890	256.667	2.3622	32.3146	7.31	Myctophidae	Myctophidae indet.	Myctophidae indet.	1
2	2	30	32	900	895	258.033	2.1425	34.1707	6.27	Myctophidae	Ceratoscopelus sp.	Ceratoscopelus sp.	1
2	2	30	32	900	895	258.033	2.1425	34.1707	6.27	Myctophidae	Diaphus sp.	Diaphus sp.	1
2	2	30	32	900	895	258.033	2.1425	34.1707	6.27	Myctophidae	Lampanyctus sp.	Lampanyctus sp.	1
2	2	35	37	905	900	259.4	2.2096	41.2239	5.36	Myctophidae	Myctophidae indet.	Myctophidae indet.	1
2	2	35	37	905	900	259.4	2.2096	41.2239	5.36	Indet.	Indet.	Indet.	1
2	2	40	42	910	905	260.767	1.8327	38.5832	4.75	Myctophidae	Myctophidae indet.	Myctophidae indet.	1
2	2	45	47	915	910	262.133	2.2756	36.5852	6.22	Myctophidae	Bolinichthys sp.	Bolinichthys sp.	1
2	2	45	47	915	910	262.133	2.2756	36.5852	6.22	Myctophidae	Ceratoscopelus sp.	Ceratoscopelus sp.	1
2	2	45	47	915	910	262.133	2.2756	36.5852	6.22	Myctophidae	Diaphus sp.	Diaphus sp.	1
2	2	45	47	915	910	262.133	2.2756	36.5852	6.22	Myctophidae	Hygophum sp.	Hygophum sp.	1
2	2	45	47	915	910	262.133	2.2756	36.5852	6.22	Melamphaidae	Scopelogadus sp.	Scopelogadus sp.	1
2	2	50	52	920	915	263.5	2.1157	31.3437	6.75	Myctophidae	Lampanyctus sp.	Lampanyctus sp.	1
2	2	50	52	920	915	263.5	2.1157	31.3437	6.75	Myctophidae	Nannobrachium sp.	Nannobrachium sp.	1
2	2	55	57	925	920	264.867	2.0222	36.436	5.55	Myctophidae	Ceratoscopelus sp.	Ceratoscopelus sp.	2
2	2	55	57	925	920	264.867	2.0222	36.436	5.55	Myctophidae	Diaphus sp.	Diaphus sp.	1
2	2	55	57	925	920	264.867	2.0222	36.436	5.55	Myctophidae	Lampanyctus sp.	Lampanyctus sp.	1
2	2	55	57	925	920	264.867	2.0222	36.436	5.55	Myctophidae	Myctophidae indet.	Myctophidae indet.	1
2	2	55	57	925	920	264.867	2.0222	36.436	5.55	Diretmidae	Diretmus sp.	Diretmus sp.	1
2	2	60	62	930	925	266.233	1.6128	27.4286	5.88	No otoliths	No otoliths	No otoliths	0
2	2	65	67	935	930	267.6	1.5704	30.5525	5.14	Myctophidae	Bolinichthys sp.	Bolinichthys sp.	1
2	2	65	67	935	930	267.6	1.5704	30.5525	5.14	Myctophidae	Diaphus sp.	Diaphus sp.	1
2	2	65	67	935	930	267.6	1.5704	30.5525	5.14	Bregmacerotidae	Bregmaceros sp.	Bregmaceros sp.	1
2	2	70	72	940	935	268.967	1.3854	25.1891	5.5	Myctophidae	Ceratoscopelus sp.	Ceratoscopelus sp.	2
2	2	75	77	945	940	270.333	1.5002	24.119	6.22	Myctophidae	Bolinichthys sp.	Bolinichthys sp.	1
2	2	75	77	945	940	270.333	1.5002	24.119	6.22	Myctophidae	Myctophidae indet.	Myctophidae indet.	1
2	2	80	82	950	945	271.7	1.2976	22.2192	5.84	Myctophidae	Lampanyctus sp.	Lampanyctus sp.	1
2	2	80	82	950	945	271.7	1.2976	22.2192	5.84	Myctophidae	Myctophidae indet.	Myctophidae indet.	1
2	2	85	87	955	950	273.067	1.5236	23.4761	6.49	Myctophidae	Bolinichthys sp.	Bolinichthys sp.	2
2	2	85	87	955	950	273.067	1.5236	23.4761	6.49	Myctophidae	Diaphus sp.	Diaphus sp.	1
2	2	85	87	955	950	273.067	1.5236	23.4761	6.49	Myctophidae	Lampanyctus sp.	Lampanyctus sp.	1
2	2	90	92	960	955	274.433	2.0365	28.1674	7.23	Myctophidae	Myctophidae indet.	Myctophidae indet.	1
2	2	95	97	965	960	275.8	1.0781	26.424	4.08	No otoliths	No otoliths	No otoliths	0
2	2	100	102	970	965	277.167	2.3349	42.1462	5.54	Sternoptychidae	Valenciennellus sp.	Valenciennellus tripunctulatus	1
2	2	100	102	970	965	277.167	2.3349	42.1462	5.54	Myctophidae	Myctophidae indet.	Myctophidae indet.	1
2	2	100	102	970	965	277.167	2.3349	42.1462	5.54	Indet.	Indet.	Indet.	2
2	2	105	107	975	970	278.533	2.8834	44.8429	6.43	Myctophidae	Ceratoscopelus sp.	Ceratoscopelus sp.	1
2	2	105	107	975	970	278.533	2.8834	44.8429	6.43	Myctophidae	Hygophum sp.	Hygophum sp.	1
2	2	105	107	975	970	278.533	2.8834	44.8429	6.43	Myctophidae	Nannobrachium sp.	Nannobrachium sp.	1
2	2	105	107	975	970	278.533	2.8834	44.8429	6.43	Myctophidae	Myctophidae indet.	Myctophidae indet.	1
2	2	105	107	975	970	278.533	2.8834	44.8429	6.43	Melamphaidae	Melamphaes sp.	Melamphaes sp.	2
2	2	105	107	975	970	278.533	2.8834	44.8429	6.43	Indet.	Indet.	Indet.	2
2	2	110	112	980	975	279.9	2.5722	43.5966	5.9	Myctophidae	Diaphus sp.	Diaphus sp.	2
2	2	115	117	985	980	281.267	0.7171	12.9909	5.52	Myctophidae	Myctophidae indet.	Myctophidae indet.	1
2	2	120	122	990	985	282.633	1.6617	29.1526	5.7	No otoliths	No otoliths	No otoliths	0
2	2	125	127	995	990	284	1.745	29.1319	5.99	No otoliths	No otoliths	No otoliths	0
2	2	130	132	1000	995	285.25	1.4831	24.7183	6	Myctophidae	Notoscopelus sp.	Notoscopelus sp.	1
2	2	130	132	1000	995	285.25	1.4831	24.7183	6	Myctophidae	Myctophidae indet.	Myctophidae indet.	1
2	2	130	132	1000	995	285.25	1.4831	24.7183	6	Bregmacerotidae	Bregmaceros sp.	Bregmaceros sp.	1
2	2	135	137	1005	1000	286.5	2.0798	25.4254	8.18	Myctophidae	Ceratoscopelus sp.	Ceratoscopelus sp.	1
2	2	135	137	1005	1000	286.5	2.0798	25.4254	8.18	Myctophidae	Symbolophorus sp.	Symbolophorus evermanni	1
2	2	135	137	1005	1000	286.5	2.0798	25.4254	8.18	Myctophidae	Myctophidae indet.	Myctophidae indet.	3
2	2	135	137	1005	1000	286.5	2.0798	25.4254	8.18	Bregmacerotidae	Bregmaceros sp.	Bregmaceros sp.	1
2	2	140	142	1010	1005	287.75	1.9371	26.1417	7.41	Myctophidae	Ceratoscopelus sp.	Ceratoscopelus sp.	1
2	2	140	142	1010	1005	287.75	1.9371	26.1417	7.41	Myctophidae	Myctophidae indet.	Myctophidae indet.	1
2	2	140	142	1010	1005	287.75	1.9371	26.1417	7.41	Indet.	Indet.	Indet.	1
2	2	145	147	1015	1010	289	1.9208	24.9779	7.69	Myctophidae	Ceratoscopelus sp.	Ceratoscopelus sp.	2
2	2	145	147	1015	1010	289	1.9208	24.9779	7.69	Myctophidae	Diaphus sp.	Diaphus sp.	3
2	2	145	147	1015	1010	289	1.9208	24.9779	7.69	Myctophidae	Hygophum sp.	Hygophum sp.	2
2	2	145	147	1015	1010	289	1.9208	24.9779	7.69	Myctophidae	Symbolophorus sp.	Symbolophorus sp.	1
2	2	145	147	1015	1010	289	1.9208	24.9779	7.69	Myctophidae	Myctophidae indet.	Myctophidae indet.	4
2	2	145	147	1015	1010	289	1.9208	24.9779	7.69	Melamphaidae	Poromitra sp.	Poromitra crassiceps	1
2	2	145	147	1015	1010	289	1.9208	24.9779	7.69	Indet.	Indet.	Indet.	2
2	3	0	2	1020	1015	290.25	1.0336	20.5487	5.03	Myctophidae	Diaphus sp.	Diaphus sp.	3
2	3	0	2	1020	1015	290.25	1.0336	20.5487	5.03	Myctophidae	Myctophidae indet.	Myctophidae indet.	2
2	3	0	2	1020	1015	290.25	1.0336	20.5487	5.03	Bregmacerotidae	Bregmaceros sp.	Bregmaceros sp.	1
2	3	5	7	1025	1020	291.5	1.463	22	6.65	Myctophidae	Myctophidae indet.	Myctophidae indet.	1
2	3	10	12	1030	1025	292.75	2.0897	28.5869	7.31	Myctophidae	Bolinichthys sp.	Bolinichthys sp.	1
2	3	10	12	1030	1025	292.75	2.0897	28.5869	7.31	Myctophidae	Diaphus sp.	Diaphus sp.	2
2	3	10	12	1030	1025	292.75	2.0897	28.5869	7.31	Myctophidae	Myctophidae indet.	Myctophidae indet.	1
2	3	15	17	1035	1030	294	0.4783	7.09644	6.74	No otoliths	No otoliths	No otoliths	0
2	3	20	22	1040	1035	295.25	2.0508	31.5508	6.5	No otoliths	No otoliths	No otoliths	0
2	3	25	27	1045	1040	296.5	2.1206	39.1978	5.41	Myctophidae	Myctophidae indet.	Myctophidae indet.	1
2	3	25	27	1045	1040	296.5	2.1206	39.1978	5.41	Indet.	Indet.	Indet.	3
2	3	30	32	1050	1045	297.75	1.7605	24.1164	7.3	Bregmacerotidae	Bregmaceros sp.	Bregmaceros sp.	1
2	3	35	37	1055	1050	299	1.5552	25.165	6.18	No otoliths	No otoliths	No otoliths	0
2	3	40	42	1060	1055	300.25	1.0186	25.465	4	Myctophidae	Diaphus sp.	Diaphus sp.	1
2	3	40	42	1060	1055	300.25	1.0186	25.465	4	Myctophidae	Nannobrachium sp.	Nannobrachium sp.	1
2	3	40	42	1060	1055	300.25	1.0186	25.465	4	Indet.	Indet.	Indet.	2
2	3	45	47	1065	1060	301.5	1.2491	23.4793	5.32	No otoliths	No otoliths	No otoliths	0
2	3	50	52	1070	1065	302.75	1.6367	24.7236	6.62	Indet.	Indet.	Indet.	1
2	3	55	57	1075	1070	304	1.5484	21.7778	7.11	No otoliths	No otoliths	No otoliths	0
2	3	60	62	1080	1075	305.25	1.27	17.3735	7.31	Myctophidae	Myctophidae indet.	Myctophidae indet.	1
2	3	65	67	1085	1080	306.5	1.2824	20.5843	6.23	No otoliths	No otoliths	No otoliths	0
2	3	70	72	1090	1085	307.75	1.1258	19.3436	5.82	Bregmacerotidae	Bregmaceros sp.	Bregmaceros sp.	1
2	3	70	72	1090	1085	307.75	1.1258	19.3436	5.82	Melamphaidae	Melamphaes sp.	Melamphaes sp.	1
2	3	70	72	1090	1085	307.75	1.1258	19.3436	5.82	Melamphaidae	Scopelogadus sp.	Scopelogadus sp.	1
2	3	70	72	1090	1085	307.75	1.1258	19.3436	5.82	Indet.	Indet.	Indet.	1
2	3	75	77	1095	1090	309	1.3928	22.1079	6.3	Bregmacerotidae	Bregmaceros sp.	Bregmaceros sp.	1
2	3	75	77	1095	1090	309	1.3928	22.1079	6.3	Melamphaidae	Scopelogadus sp.	Scopelogadus sp.	1
2	3	80	82	1100	1095	310.25	1.2658	20.957	6.04	Myctophidae	Myctophidae indet.	Myctophidae indet.	1
2	3	85	87	1105	1100	311.5	1.4399	25.3951	5.67	Myctophidae	Benthosema sp.	Benthosema suborbitale	1
2	3	85	87	1105	1100	311.5	1.4399	25.3951	5.67	Myctophidae	Ceratoscopelus sp.	Ceratoscopelus sp.	2
2	3	85	87	1105	1100	311.5	1.4399	25.3951	5.67	Myctophidae	Myctophidae indet.	Myctophidae indet.	1
2	3	85	87	1105	1100	311.5	1.4399	25.3951	5.67	Indet.	Indet.	Indet.	1
2	3	90	92	1110	1105	312.75	1.6175	25.9215	6.24	Myctophidae	Ceratoscopelus sp.	Ceratoscopelus sp.	1
2	3	90	92	1110	1105	312.75	1.6175	25.9215	6.24	Myctophidae	Diaphus sp.	Diaphus sp.	1
2	3	90	92	1110	1105	312.75	1.6175	25.9215	6.24	Bregmacerotidae	Bregmaceros sp.	Bregmaceros sp.	3
2	3	95	97	1115	1110	314	1.3377	24.6354	5.43	No otoliths	No otoliths	No otoliths	0
2	3	100	102	1120	1115	315.25	1.1576	16.49	7.02	Myctophidae	Ceratoscopelus sp.	Ceratoscopelus sp.	1
2	3	100	102	1120	1115	315.25	1.1576	16.49	7.02	Myctophidae	Myctophidae indet.	Myctophidae indet.	1
2	3	105	107	1125	1120	316.5	1.5981	26.9494	5.93	Myctophidae	Myctophidae indet.	Myctophidae indet.	1
2	3	105	107	1125	1120	316.5	1.5981	26.9494	5.93	Bregmacerotidae	Bregmaceros sp.	Bregmaceros sp.	1
2	3	110	112	1130	1125	317.75	1.8707	24.6469	7.59	Myctophidae	Ceratoscopelus sp.	Ceratoscopelus sp.	2
2	3	110	112	1130	1125	317.75	1.8707	24.6469	7.59	Myctophidae	Lampadena sp.	Lampadena sp.	1
2	3	110	112	1130	1125	317.75	1.8707	24.6469	7.59	Myctophidae	Myctophidae indet.	Myctophidae indet.	1
2	3	110	112	1130	1125	317.75	1.8707	24.6469	7.59	Bregmacerotidae	Bregmaceros sp.	Bregmaceros sp.	1
2	3	115	117	1135	1130	319	1.3064	22.0676	5.92	Myctophidae	Bolinichthys sp.	Bolinichthys sp.	1
2	3	115	117	1135	1130	319	1.3064	22.0676	5.92	Myctophidae	Diaphus sp.	Diaphus sp.	2
2	3	115	117	1135	1130	319	1.3064	22.0676	5.92	Myctophidae	Lampanyctus sp.	Lampanyctus sp.	1
2	3	115	117	1135	1130	319	1.3064	22.0676	5.92	Myctophidae	Myctophidae indet.	Myctophidae indet.	1
2	3	115	117	1135	1130	319	1.3064	22.0676	5.92	Melamphaidae	Melamphaes sp.	Melamphaes sp.	1
2	3	120	122	1140	1135	320.25	1.3548	17.5948	7.7	Myctophidae	Lampanyctus sp.	Lampanyctus sp.	1
2	3	125	127	1145	1140	321.5	1.7194	23.3932	7.35	Myctophidae	Myctophidae indet.	Myctophidae indet.	2
2	3	130	132	1150	1145	322.75	1.4769	22.0104	6.71	Myctophidae	Myctophidae indet.	Myctophidae indet.	1
2	3	135	137	1155	1150	324	1.2845	23.1441	5.55	Myctophidae	Ceratoscopelus sp.	Ceratoscopelus sp.	1
2	3	140	142	1160	1155	325.25	1.3349	24.9049	5.36	Myctophidae	Ceratoscopelus sp.	Ceratoscopelus sp.	1
2	3	140	142	1160	1155	325.25	1.3349	24.9049	5.36	Bregmacerotidae	Bregmaceros sp.	Bregmaceros sp.	2
2	3	145	147	1165	1160	326.5	1.4117	23.3725	6.04	Myctophidae	Myctophidae indet.	Myctophidae indet.	1
2	3	145	147	1165	1160	326.5	1.4117	23.3725	6.04	Bregmacerotidae	Bregmaceros sp.	Bregmaceros sp.	1
2	3	145	147	1165	1160	326.5	1.4117	23.3725	6.04	Indet.	Indet.	Indet.	2
2	4	0	2	1170	1165	327.75	1.5566	20.7824	7.49	Myctophidae	Ceratoscopelus sp.	Ceratoscopelus sp.	1
2	4	5	7	1175	1170	329	1.9961	26.5792	7.51	No otoliths	No otoliths	No otoliths	0
2	4	10	12	1180	1175	329.667	1.5419	21.0068	7.34	No otoliths	No otoliths	No otoliths	0
2	4	15	17	1185	1180	330.333	1.6731	22.5182	7.43	No otoliths	No otoliths	No otoliths	0
2	4	20	22	1190	1185	331	3.1356	60.5328	5.18	No otoliths	No otoliths	No otoliths	0
2	4	25	27	1195	1190	331.667	1.6089	25.1784	6.39	Myctophidae	Diaphus sp.	Diaphus sp.	2
2	4	25	27	1195	1190	331.667	1.6089	25.1784	6.39	Myctophidae	Myctophidae indet.	Myctophidae indet.	1
2	4	30	32	1200	1195	332.333	1.719	22.5	7.64	No otoliths	No otoliths	No otoliths	0
2	4	35	37	1205	1200	333	1.8195	22.9156	7.94	No otoliths	No otoliths	No otoliths	0
2	4	40	42	1210	1205	333.667	2.0765	28.9206	7.18	Myctophidae	Ceratoscopelus sp.	Ceratoscopelus sp.	1
2	4	40	42	1210	1205	333.667	2.0765	28.9206	7.18	Myctophidae	Myctophidae indet.	Myctophidae indet.	2
2	4	45	47	1215	1210	334.333	1.4832	29.1395	5.09	Myctophidae	Ceratoscopelus sp.	Ceratoscopelus sp.	1
2	4	45	47	1215	1210	334.333	1.4832	29.1395	5.09	Bregmacerotidae	Bregmaceros sp.	Bregmaceros sp.	1
2	4	45	47	1215	1210	334.333	1.4832	29.1395	5.09	Indet.	Indet.	Indet.	1
2	4	50	52	1220	1215	335	1.2936	20.6316	6.27	Myctophidae	Bolinichthys sp.	Bolinichthys sp.	1
2	4	50	52	1220	1215	335	1.2936	20.6316	6.27	Myctophidae	Ceratoscopelus sp.	Ceratoscopelus sp.	1
2	4	50	52	1220	1215	335	1.2936	20.6316	6.27	Myctophidae	Diaphus sp.	Diaphus splendidus	1
2	4	50	52	1220	1215	335	1.2936	20.6316	6.27	Myctophidae	Myctophidae indet.	Myctophidae indet.	1
2	4	55	57	1225	1220	335.667	1.5485	22.3127	6.94	Myctophidae	Ceratoscopelus sp.	Ceratoscopelus sp.	1
2	4	55	57	1225	1220	335.667	1.5485	22.3127	6.94	Myctophidae	Myctophidae indet.	Myctophidae indet.	4
2	4	60	62	1230	1225	336.333	1.6713	28.8653	5.79	Myctophidae	Ceratoscopelus sp.	Ceratoscopelus sp.	2
2	4	60	62	1230	1225	336.333	1.6713	28.8653	5.79	Myctophidae	Diaphus sp.	Diaphus sp.	1
2	4	60	62	1230	1225	336.333	1.6713	28.8653	5.79	Myctophidae	Lampanyctus sp.	Lampanyctus sp.	1
2	4	60	62	1230	1225	336.333	1.6713	28.8653	5.79	Myctophidae	Myctophidae indet.	Myctophidae indet.	2
2	4	60	62	1230	1225	336.333	1.6713	28.8653	5.79	Melamphaidae	Melamphaes sp.	Melamphaes sp.	1
2	4	65	67	1235	1230	337	1.757	27.9777	6.28	Myctophidae	Ceratoscopelus sp.	Ceratoscopelus sp.	1
2	4	70	72	1240	1235	337.667	1.9559	29.412	6.65	Myctophidae	Ceratoscopelus sp.	Ceratoscopelus sp.	1
2	4	70	72	1240	1235	337.667	1.9559	29.412	6.65	Myctophidae	Diaphus sp.	Diaphus sp.	1
2	4	70	72	1240	1235	337.667	1.9559	29.412	6.65	Myctophidae	Lampanyctus sp.	Lampanyctus sp.	1
2	4	70	72	1240	1235	337.667	1.9559	29.412	6.65	Myctophidae	Myctophidae indet.	Myctophidae indet.	2
2	4	70	72	1240	1235	337.667	1.9559	29.412	6.65	Melamphaidae	Melamphaes sp.	Melamphaes sp.	1
2	4	75	77	1245	1240	338.333	1.4321	23.477	6.1	Myctophidae	Diaphus sp.	Diaphus sp.	2
2	4	75	77	1245	1240	338.333	1.4321	23.477	6.1	Myctophidae	Myctophidae indet.	Myctophidae indet.	1
2	4	75	77	1245	1240	338.333	1.4321	23.477	6.1	Melamphaidae	Melamphaes sp.	Melamphaes sp.	1
2	4	80	82	1250	1245	339	1.5328	24.1767	6.34	Myctophidae	Ceratoscopelus sp.	Ceratoscopelus sp.	1
2	4	85	87	1255	1250	339.667	2.1757	29.886	7.28	Myctophidae	Lampanyctus sp.	Lampanyctus sp.	1
2	4	90	92	1260	1255	340.333	1.4498	34.6842	4.18	Myctophidae	Ceratoscopelus sp.	Ceratoscopelus sp.	1
2	4	90	92	1260	1255	340.333	1.4498	34.6842	4.18	Myctophidae	Diaphus sp.	Diaphus sp.	1
2	4	90	92	1260	1255	340.333	1.4498	34.6842	4.18	Myctophidae	Lampanyctus sp.	Lampanyctus sp.	2
2	4	90	92	1260	1255	340.333	1.4498	34.6842	4.18	Myctophidae	Nannobrachium sp.	Nannobrachium sp.	1
2	4	90	92	1260	1255	340.333	1.4498	34.6842	4.18	Bregmacerotidae	Bregmaceros sp.	Bregmaceros sp.	1
2	4	95	97	1265	1260	341	2.0577	36.7446	5.6	Myctophidae	Myctophidae indet.	Myctophidae indet.	2
2	4	95	97	1265	1260	341	2.0577	36.7446	5.6	Indet.	Indet.	Indet.	1
2	4	100	102	1270	1265	342.537	1.6384	33.166	4.94	Myctophidae	Lampanyctus sp.	Lampanyctus sp.	1
2	4	100	102	1270	1265	342.537	1.6384	33.166	4.94	Myctophidae	Myctophidae indet.	Myctophidae indet.	2
2	4	105	107	1275	1270	344.074	2.1019	28.481	7.38	Myctophidae	Bolinichthys sp.	Bolinichthys sp.	1
2	4	105	107	1275	1270	344.074	2.1019	28.481	7.38	Myctophidae	Lampanyctus sp.	Lampanyctus sp.	2
2	4	105	107	1275	1270	344.074	2.1019	28.481	7.38	Myctophidae	Myctophidae indet.	Myctophidae indet.	1
2	4	110	112	1280	1275	345.611	2.6635	49.2329	5.41	Myctophidae	Ceratoscopelus sp.	Ceratoscopelus sp.	1
2	4	110	112	1280	1275	345.611	2.6635	49.2329	5.41	Myctophidae	Diaphus sp.	Diaphus sp.	3
2	4	110	112	1280	1275	345.611	2.6635	49.2329	5.41	Myctophidae	Hygophum sp.	Hygophum sp.	1
2	4	110	112	1280	1275	345.611	2.6635	49.2329	5.41	Myctophidae	Lampanyctus sp.	Lampanyctus sp.	2
2	4	110	112	1280	1275	345.611	2.6635	49.2329	5.41	Myctophidae	Myctophidae indet.	Myctophidae indet.	2
2	4	110	112	1280	1275	345.611	2.6635	49.2329	5.41	Bregmacerotidae	Bregmaceros sp.	Bregmaceros sp.	1
2	4	110	112	1280	1275	345.611	2.6635	49.2329	5.41	Melamphaidae	Scopelogadus sp.	Scopelogadus sp.	1
2	4	110	112	1280	1275	345.611	2.6635	49.2329	5.41	Indet.	Indet.	Indet.	1
2	4	115	117	1285	1280	347.148	1.772	39.2035	4.52	Myctophidae	Myctophidae indet.	Myctophidae indet.	3
2	4	120	122	1290	1285	348.685	2.2507	45.377	4.96	Myctophidae	Lampanyctus sp.	Lampanyctus sp.	1
2	4	125	127	1295	1290	350.222	2.8858	50.5394	5.71	Myctophidae	Ceratoscopelus sp.	Ceratoscopelus sp.	1
2	4	125	127	1295	1290	350.222	2.8858	50.5394	5.71	Indet.	Indet.	Indet.	3
2	4	130	132	1300	1295	351.759	2.7876	44.9613	6.2	Myctophidae	Diaphus sp.	Diaphus sp.	1
2	4	130	132	1300	1295	351.759	2.7876	44.9613	6.2	Myctophidae	Myctophidae indet.	Myctophidae indet.	1
2	4	130	132	1300	1295	351.759	2.7876	44.9613	6.2	Bregmacerotidae	Bregmaceros sp.	Bregmaceros sp.	1
2	4	130	132	1300	1295	351.759	2.7876	44.9613	6.2	Apogonidae	Apogonidae indet.	Apogonidae indet.	1
2	4	135	137	1305	1300	353.296	2.2845	34.8247	6.56	Myctophidae	Benthosema sp.	Benthosema suborbitale	1
2	4	135	137	1305	1300	353.296	2.2845	34.8247	6.56	Myctophidae	Bolinichthys sp.	Bolinichthys sp.	1
2	4	135	137	1305	1300	353.296	2.2845	34.8247	6.56	Myctophidae	Ceratoscopelus sp.	Ceratoscopelus sp.	1
2	4	135	137	1305	1300	353.296	2.2845	34.8247	6.56	Myctophidae	Diaphus sp.	Diaphus sp.	1
2	4	135	137	1305	1300	353.296	2.2845	34.8247	6.56	Myctophidae	Hygophum sp.	Hygophum sp.	1
2	4	135	137	1305	1300	353.296	2.2845	34.8247	6.56	Myctophidae	Lobianchia sp.	Lobianchia sp.	1
2	4	135	137	1305	1300	353.296	2.2845	34.8247	6.56	Indet.	Indet.	Indet.	1
2	4	140	142	1310	1305	354.833	2.6444	40.4962	6.53	Myctophidae	Ceratoscopelus sp.	Ceratoscopelus sp.	3
2	4	140	142	1310	1305	354.833	2.6444	40.4962	6.53	Myctophidae	Lampanyctus sp.	Lampanyctus sp.	2
2	4	140	142	1310	1305	354.833	2.6444	40.4962	6.53	Myctophidae	Myctophum sp.	Myctophum sp.	1
2	4	140	142	1310	1305	354.833	2.6444	40.4962	6.53	Myctophidae	Myctophidae indet.	Myctophidae indet.	3
2	4	140	142	1310	1305	354.833	2.6444	40.4962	6.53	Bregmacerotidae	Bregmaceros sp.	Bregmaceros sp.	1
2	4	140	142	1310	1305	354.833	2.6444	40.4962	6.53	Indet.	Indet.	Indet.	1
2	4	145	147	1315	1310	356.37	2.65	39.4933	6.71	Sternoptychidae	Polyipnus sp.	Polyipnus sp.	1
2	4	145	147	1315	1310	356.37	2.65	39.4933	6.71	Myctophidae	Ceratoscopelus sp.	Ceratoscopelus sp.	1
2	4	145	147	1315	1310	356.37	2.65	39.4933	6.71	Myctophidae	Lampanyctus sp.	Lampanyctus sp.	1
2	4	145	147	1315	1310	356.37	2.65	39.4933	6.71	Bregmacerotidae	Bregmaceros sp.	Bregmaceros sp.	1
2	5	0	2	1320	1315	357.907	2.8679	34.6365	8.28	Myctophidae	Benthosema sp.	Benthosema suborbitale	1
2	5	0	2	1320	1315	357.907	2.8679	34.6365	8.28	Myctophidae	Diaphus sp.	Diaphus sp.	1
2	5	0	2	1320	1315	357.907	2.8679	34.6365	8.28	Myctophidae	Myctophidae indet.	Myctophidae indet.	2
2	5	5	7	1325	1320	359.444	2.1353	30.3741	7.03	Myctophidae	Myctophidae indet.	Myctophidae indet.	1
2	5	10	12	1330	1325	360.981	2.3257	31.4709	7.39	Myctophidae	Benthosema sp.	Benthosema suborbitale	1
2	5	10	12	1330	1325	360.981	2.3257	31.4709	7.39	Myctophidae	Myctophidae indet.	Myctophidae indet.	1
2	5	15	17	1335	1330	362.519	1.7224	28.5166	6.04	Myctophidae	Ceratoscopelus sp.	Ceratoscopelus sp.	1
2	5	15	17	1335	1330	362.519	1.7224	28.5166	6.04	Myctophidae	Nannobrachium sp.	Nannobrachium sp.	2
2	5	15	17	1335	1330	362.519	1.7224	28.5166	6.04	Bregmacerotidae	Bregmaceros sp.	Bregmaceros sp.	1
2	5	15	17	1335	1330	362.519	1.7224	28.5166	6.04	Diretmidae	Diretmus sp.	Diretmus sp.	1
2	5	20	22	1340	1335	364.056	1.8554	26.6198	6.97	Myctophidae	Diaphus sp.	Diaphus sp.	2
2	5	20	22	1340	1335	364.056	1.8554	26.6198	6.97	Myctophidae	Lampanyctus sp.	Lampanyctus sp.	1
2	5	20	22	1340	1335	364.056	1.8554	26.6198	6.97	Myctophidae	Myctophidae indet.	Myctophidae indet.	3
2	5	25	27	1345	1340	365.593	2.7551	43.0484	6.4	Myctophidae	Ceratoscopelus sp.	Ceratoscopelus sp.	1
2	5	25	27	1345	1340	365.593	2.7551	43.0484	6.4	Myctophidae	Myctophidae indet.	Myctophidae indet.	1
2	5	25	27	1345	1340	365.593	2.7551	43.0484	6.4	Bregmacerotidae	Bregmaceros sp.	Bregmaceros sp.	2
2	5	25	27	1345	1340	365.593	2.7551	43.0484	6.4	Indet.	Indet.	Indet.	2
2	5	30	32	1350	1345	367.13	2.2188	34.6147	6.41	Indet.	Indet.	Indet.	1
2	5	35	37	1355	1350	368.667	1.5304	25.8514	5.92	No otoliths	No otoliths	No otoliths	0
2	5	40	42	1360	1355	370.204	0.9742	14.1393	6.89	Myctophidae	Benthosema sp.	Benthosema suborbitale	1
2	5	40	42	1360	1355	370.204	0.9742	14.1393	6.89	Myctophidae	Lampanyctus sp.	Lampanyctus sp.	1
2	5	40	42	1360	1355	370.204	0.9742	14.1393	6.89	Indet.	Indet.	Indet.	1
2	5	45	47	1365	1360	371.741	1.963	29.9695	6.55	Myctophidae	Myctophidae indet.	Myctophidae indet.	1
2	5	45	47	1365	1360	371.741	1.963	29.9695	6.55	Indet.	Indet.	Indet.	1
2	5	50	52	1370	1365	373.278	1.773	25.4011	6.98	Myctophidae	Lampanyctus sp.	Lampanyctus sp.	1
2	5	50	52	1370	1365	373.278	1.773	25.4011	6.98	Myctophidae	Myctophidae indet.	Myctophidae indet.	2
2	5	50	52	1370	1365	373.278	1.773	25.4011	6.98	Bregmacerotidae	Bregmaceros sp.	Bregmaceros sp.	1
2	5	55	57	1375	1370	374.815	1.5218	22.2485	6.84	Myctophidae	Myctophidae indet.	Myctophidae indet.	1
2	5	55	57	1375	1370	374.815	1.5218	22.2485	6.84	Bregmacerotidae	Bregmaceros sp.	Bregmaceros sp.	1
2	5	60	62	1380	1375	376.352	0.8635	13.3256	6.48	Myctophidae	Myctophidae indet.	Myctophidae indet.	1
2	5	60	62	1380	1375	376.352	0.8635	13.3256	6.48	Indet.	Indet.	Indet.	1
2	5	65	67	1385	1380	377.889	1.2898	19.6616	6.56	No otoliths	No otoliths	No otoliths	0
2	5	70	72	1390	1385	379.426	1.4067	21.5092	6.54	Indet.	Indet.	Indet.	1
2	5	75	77	1395	1390	380.963	1.5069	20.9292	7.2	Myctophidae	Myctophidae indet.	Myctophidae indet.	2
2	5	75	77	1395	1390	380.963	1.5069	20.9292	7.2	Indet.	Indet.	Indet.	1
2	5	80	82	1400	1395	382.5	1.1355	21.1059	5.38	Myctophidae	Benthosema sp.	Benthosema sp.	1
2	5	80	82	1400	1395	382.5	1.1355	21.1059	5.38	Myctophidae	Diaphus sp.	Diaphus sp.	3
2	5	80	82	1400	1395	382.5	1.1355	21.1059	5.38	Myctophidae	Myctophidae indet.	Myctophidae indet.	2
2	5	80	82	1400	1395	382.5	1.1355	21.1059	5.38	Bregmacerotidae	Bregmaceros sp.	Bregmaceros sp.	2
2	5	80	82	1400	1395	382.5	1.1355	21.1059	5.38	Indet.	Indet.	Indet.	2
2	5	85	87	1405	1400	384.037	0.8821	17.2622	5.11	No otoliths	No otoliths	No otoliths	0
2	5	90	92	1410	1405	385.574	0.9315	14.5547	6.4	Myctophidae	Myctophidae indet.	Myctophidae indet.	1
2	5	95	97	1415	1410	387.111	0.8736	15.4894	5.64	No otoliths	No otoliths	No otoliths	0
2	5	100	102	1420	1415	388.648	0.8206	15.1123	5.43	Myctophidae	Lampanyctus sp.	Lampanyctus sp.	1
2	5	100	102	1420	1415	388.648	0.8206	15.1123	5.43	Myctophidae	Myctophidae indet.	Myctophidae indet.	2
2	5	100	102	1420	1415	388.648	0.8206	15.1123	5.43	Bregmacerotidae	Bregmaceros sp.	Bregmaceros sp.	1
2	5	105	107	1425	1420	390.185	2.3052	38.8081	5.94	Myctophidae	Ceratoscopelus sp.	Ceratoscopelus sp.	1
2	5	110	112	1430	1425	391.722	1.7167	24.952	6.88	No otoliths	No otoliths	No otoliths	0
2	5	115	117	1435	1430	393.259	1.4376	21.8149	6.59	No otoliths	No otoliths	No otoliths	0
2	5	120	122	1440	1435	394.796	2.0267	26.0837	7.77	Bregmacerotidae	Bregmaceros sp.	Bregmaceros sp.	1
2	5	125	127	1445	1440	396.333	1.4978	25.8241	5.8	No otoliths	No otoliths	No otoliths	0
2	5	130	132	1450	1445	397.87	1.8879	24.9063	7.58	Myctophidae	Myctophidae indet.	Myctophidae indet.	1
2	5	130	132	1450	1445	397.87	1.8879	24.9063	7.58	Indet.	Indet.	Indet.	1
2	5	135	137	1455	1450	399.407	1.703	25.803	6.6	Bregmacerotidae	Bregmaceros sp.	Bregmaceros sp.	1
2	5	135	137	1455	1450	399.407	1.703	25.803	6.6	Indet.	Indet.	Indet.	1
2	5	140	142	1460	1455	400.944	2.1106	32.1738	6.56	Myctophidae	Ceratoscopelus sp.	Ceratoscopelus sp.	1
2	5	140	142	1460	1455	400.944	2.1106	32.1738	6.56	Bregmacerotidae	Bregmaceros sp.	Bregmaceros sp.	1
2	5	145	147	1465	1460	402.481	1.9361	26.4134	7.33	Myctophidae	Myctophidae indet.	Myctophidae indet.	2
2	6	0	2	1470	1465	404.019	1.9046	30.328	6.28	Myctophidae	Myctophidae indet.	Myctophidae indet.	1
2	6	0	2	1470	1465	404.019	1.9046	30.328	6.28	Indet.	Indet.	Indet.	1
2	6	5	7	1475	1470	405.556	1.798	29.4754	6.1	Myctophidae	Myctophidae indet.	Myctophidae indet.	1
2	6	5	7	1475	1470	405.556	1.798	29.4754	6.1	Bregmacerotidae	Bregmaceros sp.	Bregmaceros sp.	1
2	6	10	12	1480	1475	407.093	1.8271	24.1042	7.58	Myctophidae	Myctophidae indet.	Myctophidae indet.	2
2	6	10	12	1480	1475	407.093	1.8271	24.1042	7.58	Bregmacerotidae	Bregmaceros sp.	Bregmaceros sp.	1
2	6	15	17	1485	1480	408.63	1.6947	21.2902	7.96	Bregmacerotidae	Bregmaceros sp.	Bregmaceros sp.	1
2	6	15	17	1485	1480	408.63	1.6947	21.2902	7.96	Melamphaidae	Scopelogadus sp.	Scopelogadus sp.	1
2	6	20	22	1490	1485	410.167	1.457	22.7301	6.41	Myctophidae	Ceratoscopelus sp.	Ceratoscopelus sp.	1
2	6	20	22	1490	1485	410.167	1.457	22.7301	6.41	Myctophidae	Lampanyctus sp.	Lampanyctus sp.	2
2	6	20	22	1490	1485	410.167	1.457	22.7301	6.41	Bregmacerotidae	Bregmaceros sp.	Bregmaceros sp.	1
2	6	20	22	1490	1485	410.167	1.457	22.7301	6.41	Indet.	Indet.	Indet.	2
2	6	25	27	1495	1490	411.704	1.6969	22.8385	7.43	Myctophidae	Myctophidae indet.	Myctophidae indet.	6
2	6	25	27	1495	1490	411.704	1.6969	22.8385	7.43	Bregmacerotidae	Bregmaceros sp.	Bregmaceros sp.	1
2	6	30	32	1500	1495	413.241	1.9266	29.1467	6.61	Myctophidae	Myctophidae indet.	Myctophidae indet.	2
2	6	30	32	1500	1495	413.241	1.9266	29.1467	6.61	Indet.	Indet.	Indet.	2
2	6	35	37	1505	1500	414.778	1.6987	27.802	6.11	Myctophidae	Myctophidae indet.	Myctophidae indet.	1
2	6	40	42	1510	1505	416.315	1.6048	26.4818	6.06	Myctophidae	Myctophidae indet.	Myctophidae indet.	2
2	6	40	42	1510	1505	416.315	1.6048	26.4818	6.06	Indet.	Indet.	Indet.	1
2	6	45	47	1515	1510	417.852	1.1434	19.3469	5.91	Myctophidae	Diaphus sp.	Diaphus sp.	3
2	6	45	47	1515	1510	417.852	1.1434	19.3469	5.91	Myctophidae	Myctophidae indet.	Myctophidae indet.	2
2	6	45	47	1515	1510	417.852	1.1434	19.3469	5.91	Indet.	Indet.	Indet.	1
2	6	50	52	1520	1515	419.389	1.8261	23.8083	7.67	Myctophidae	Lampanyctus sp.	Lampanyctus sp.	1
2	6	50	52	1520	1515	419.389	1.8261	23.8083	7.67	Myctophidae	Myctophidae indet.	Myctophidae indet.	5
2	6	50	52	1520	1515	419.389	1.8261	23.8083	7.67	Melamphaidae	Melamphaes sp.	Melamphaes sp.	1
2	6	50	52	1520	1515	419.389	1.8261	23.8083	7.67	Indet.	Indet.	Indet.	2
2	6	55	57	1525	1520	420.926	2.3576	32.5635	7.24	Myctophidae	Diaphus sp.	Diaphus sp.	6
2	6	55	57	1525	1520	420.926	2.3576	32.5635	7.24	Myctophidae	Lampanyctus sp.	Lampanyctus sp.	1
2	6	55	57	1525	1520	420.926	2.3576	32.5635	7.24	Myctophidae	Myctophidae indet.	Myctophidae indet.	4
2	6	60	62	1530	1525	422.463	2.1162	29.3102	7.22	Myctophidae	Ceratoscopelus sp.	Ceratoscopelus sp.	1
2	6	60	62	1530	1525	422.463	2.1162	29.3102	7.22	Myctophidae	Lampanyctus sp.	Lampanyctus sp.	1
2	6	60	62	1530	1525	422.463	2.1162	29.3102	7.22	Myctophidae	Myctophidae indet.	Myctophidae indet.	1
2	6	60	62	1530	1525	422.463	2.1162	29.3102	7.22	Bregmacerotidae	Bregmaceros sp.	Bregmaceros sp.	1
2	6	65	67	1535	1530	424	1.9964	29.102	6.86	Myctophidae	Ceratoscopelus sp.	Ceratoscopelus sp.	1
2	6	65	67	1535	1530	424	1.9964	29.102	6.86	Myctophidae	Diaphus sp.	Diaphus sp.	1
2	6	70	72	1540	1535	424.977	2.3231	38.4619	6.04	No otoliths	No otoliths	No otoliths	0
2	6	75	77	1545	1540	425.953	1.1819	17.1042	6.91	Myctophidae	Ceratoscopelus sp.	Ceratoscopelus sp.	1
2	6	75	77	1545	1540	425.953	1.1819	17.1042	6.91	Myctophidae	Hygophum sp.	Hygophum sp.	1
2	6	75	77	1545	1540	425.953	1.1819	17.1042	6.91	Myctophidae	Myctophidae indet.	Myctophidae indet.	4
2	6	80	82	1550	1545	426.93	1.0816	18.9422	5.71	Myctophidae	Ceratoscopelus sp.	Ceratoscopelus sp.	3
2	6	80	82	1550	1545	426.93	1.0816	18.9422	5.71	Myctophidae	Lampadena sp.	Lampadena sp.	1
2	6	80	82	1550	1545	426.93	1.0816	18.9422	5.71	Myctophidae	Myctophidae indet.	Myctophidae indet.	1
2	6	85	87	1555	1550	427.907	0.9333	17.3476	5.38	Myctophidae	Bolinichthys sp.	Bolinichthys sp.	1
2	6	85	87	1555	1550	427.907	0.9333	17.3476	5.38	Myctophidae	Diaphus sp.	Diaphus sp.	1
2	6	85	87	1555	1550	427.907	0.9333	17.3476	5.38	Myctophidae	Notoscopelus sp.	Notoscopelus sp.	1
2	6	85	87	1555	1550	427.907	0.9333	17.3476	5.38	Myctophidae	Lampanyctus sp.	Lampanyctus sp.	1
2	6	85	87	1555	1550	427.907	0.9333	17.3476	5.38	Myctophidae	Myctophidae indet.	Myctophidae indet.	4
2	6	85	87	1555	1550	427.907	0.9333	17.3476	5.38	Bregmacerotidae	Bregmaceros sp.	Bregmaceros sp.	1
2	6	90	92	1560	1555	428.883	0.7625	15.9186	4.79	Myctophidae	Diaphus sp.	Diaphus sp.	1
2	6	90	92	1560	1555	428.883	0.7625	15.9186	4.79	Myctophidae	Lampanyctus sp.	Lampanyctus sp.	1
2	6	95	97	1565	1560	429.86	1.0644	19.4234	5.48	Myctophidae	Myctophidae indet.	Myctophidae indet.	3
2	6	100	102	1570	1565	430.837	0.8899	14.5885	6.1	Myctophidae	Diaphus sp.	Diaphus sp.	2
2	6	100	102	1570	1565	430.837	0.8899	14.5885	6.1	Myctophidae	Lampanyctus sp.	Lampanyctus sp.	1
2	6	100	102	1570	1565	430.837	0.8899	14.5885	6.1	Myctophidae	Myctophidae indet.	Myctophidae indet.	1
2	6	105	107	1575	1570	431.813	1.1113	17.8093	6.24	Myctophidae	Benthosema sp.	Benthosema suborbitale	1
2	6	110	112	1580	1575	432.79	1.1253	16.8206	6.69	Myctophidae	Bolinichthys sp.	Bolinichthys sp.	2
2	6	110	112	1580	1575	432.79	1.1253	16.8206	6.69	Myctophidae	Ceratoscopelus sp.	Ceratoscopelus sp.	1
2	6	110	112	1580	1575	432.79	1.1253	16.8206	6.69	Myctophidae	Nannobrachium sp.	Nannobrachium sp.	1
2	6	110	112	1580	1575	432.79	1.1253	16.8206	6.69	Myctophidae	Myctophidae indet.	Myctophidae indet.	1
2	6	115	117	1585	1580	433.767	0.9824	15.6933	6.26	Myctophidae	Ceratoscopelus sp.	Ceratoscopelus sp.	1
2	6	115	117	1585	1580	433.767	0.9824	15.6933	6.26	Myctophidae	Diaphus sp.	Diaphus sp.	1
2	6	115	117	1585	1580	433.767	0.9824	15.6933	6.26	Myctophidae	Lampadena sp.	Lampadena sp.	1
2	6	115	117	1585	1580	433.767	0.9824	15.6933	6.26	Myctophidae	Lampanyctus sp.	Lampanyctus sp.	1
2	6	115	117	1585	1580	433.767	0.9824	15.6933	6.26	Myctophidae	Myctophum sp.	Myctophum sp.	1
2	6	115	117	1585	1580	433.767	0.9824	15.6933	6.26	Myctophidae	Myctophidae indet.	Myctophidae indet.	2
2	6	115	117	1585	1580	433.767	0.9824	15.6933	6.26	Bregmacerotidae	Bregmaceros sp.	Bregmaceros sp.	1
2	6	115	117	1585	1580	433.767	0.9824	15.6933	6.26	Apogonidae	Apogonidae indet.	Apogonidae indet.	1
2	6	115	117	1585	1580	433.767	0.9824	15.6933	6.26	Indet.	Indet.	Indet.	1
2	6	120	122	1590	1585	434.743	1.7128	28.7866	5.95	Myctophidae	Ceratoscopelus sp.	Ceratoscopelus sp.	1
2	6	125	127	1595	1590	435.72	1.1058	16.5787	6.67	No otoliths	No otoliths	No otoliths	0
2	6	130	132	1600	1595	436.697	4.6465	65.1683	7.13	Myctophidae	Ceratoscopelus sp.	Ceratoscopelus sp.	1
2	6	130	132	1600	1595	436.697	4.6465	65.1683	7.13	Bregmacerotidae	Bregmaceros sp.	Bregmaceros sp.	1
2	6	135	137	1605	1600	437.673	0.973	14.6757	6.63	Myctophidae	Ceratoscopelus sp.	Ceratoscopelus sp.	1
2	6	135	137	1605	1600	437.673	0.973	14.6757	6.63	Myctophidae	Lampanyctus sp.	Lampanyctus sp.	1
2	6	140	142	1610	1605	438.65	0.989	20.2664	4.88	No otoliths	No otoliths	No otoliths	0
2	6	145	147	1615	1610	439.627	0.9369	16.0703	5.83	Myctophidae	Ceratoscopelus sp.	Ceratoscopelus sp.	1
2	6	145	147	1615	1610	439.627	0.9369	16.0703	5.83	Myctophidae	Lampanyctus sp.	Lampanyctus sp.	1
2	6	145	147	1615	1610	439.627	0.9369	16.0703	5.83	Myctophidae	Nannobrachium sp.	Nannobrachium sp.	1
2	6	145	147	1615	1610	439.627	0.9369	16.0703	5.83	Myctophidae	Myctophidae indet.	Myctophidae indet.	1
2	7	0	2	1620	1615	440.603	1.2484	15.9846	7.81	Myctophidae	Myctophidae indet.	Myctophidae indet.	1
2	7	5	7	1625	1620	441.58	1.2553	15.2899	8.21	Myctophidae	Myctophidae indet.	Myctophidae indet.	1
2	7	5	7	1625	1620	441.58	1.2553	15.2899	8.21	Bregmacerotidae	Bregmaceros sp.	Bregmaceros sp.	1
2	7	10	12	1630	1625	442.557	0.9635	14.4453	6.67	Myctophidae	Lampanyctus sp.	Lampanyctus sp.	1
2	7	15	17	1635	1630	443.534	1.1171	15.0553	7.42	Myctophidae	Myctophidae indet.	Myctophidae indet.	2
2	7	20	22	1640	1635	444.51	0.9942	13.6754	7.27	Myctophidae	Myctophidae indet.	Myctophidae indet.	2
2	7	25	27	1645	1640	445.487	0.7329	11.2064	6.54	No otoliths	No otoliths	No otoliths	0
2	7	30	32	1650	1645	446.464	0.8062	14.8471	5.43	No otoliths	No otoliths	No otoliths	0
2	7	35	37	1655	1650	447.44	1.2437	17.5664	7.08	No otoliths	No otoliths	No otoliths	0
2	7	40	42	1660	1655	448.417	1.2981	17.6853	7.34	Myctophidae	Myctophidae indet.	Myctophidae indet.	3
2	7	45	47	1665	1660	449.394	0.9606	19.7654	4.86	Myctophidae	Myctophidae indet.	Myctophidae indet.	1
2	7	50	52	1670	1665	450.37	0.9881	15.5118	6.37	Myctophidae	Benthosema sp.	Benthosema suborbitale	1
2	7	55	57	1675	1670	451.347	1.4116	16.5487	8.53	Myctophidae	Diaphus sp.	Diaphus sp.	1
2	7	55	57	1675	1670	451.347	1.4116	16.5487	8.53	Myctophidae	Myctophidae indet.	Myctophidae indet.	3
2	7	55	57	1675	1670	451.347	1.4116	16.5487	8.53	Bregmacerotidae	Bregmaceros sp.	Bregmaceros sp.	1
2	7	60	62	1680	1675	452.324	1.2367	17.8973	6.91	Myctophidae	Ceratoscopelus sp.	Ceratoscopelus sp.	1
2	7	60	62	1680	1675	452.324	1.2367	17.8973	6.91	Myctophidae	Lampadena sp.	Lampadena sp.	1
2	7	60	62	1680	1675	452.324	1.2367	17.8973	6.91	Indet.	Indet.	Indet.	2
2	7	65	67	1685	1680	453.3	1.0645	14.703	7.24	Myctophidae	Myctophidae indet.	Myctophidae indet.	1
2	CC	0	2	1688	1683	453.886	0.9181	17.4876	5.25	Bregmacerotidae	Bregmaceros sp.	Bregmaceros sp.	1
2	CC	5	7	1693	1688	454.863	1.3046	16.2466	8.03	No otoliths	No otoliths	No otoliths	0
2	CC	10	12	1698	1693	455.84	1.1882	16.9743	7	No otoliths	No otoliths	No otoliths	0
2	CC	15	17	1703	1698	456.816	1.236	16.9547	7.29	Myctophidae	Diaphus sp.	Diaphus sp.	1
2	CC	15	17	1703	1698	456.816	1.236	16.9547	7.29	Myctophidae	Myctophidae indet.	Myctophidae indet.	2
2	CC	20	22	1708	1703	457.793	1.1511	17.2063	6.69	Myctophidae	Ceratoscopelus sp.	Ceratoscopelus sp.	1
2	CC	20	22	1708	1703	457.793	1.1511	17.2063	6.69	Myctophidae	Diaphus sp.	Diaphus sp.	1
2	CC	25	27	1713	1708	458.77	1.2469	18.5275	6.73	No otoliths	No otoliths	No otoliths	0
2	CC	30	32	1718	1713	459.746	1.3006	20.4497	6.36	Myctophidae	Myctophidae indet.	Myctophidae indet.	3
