# Supplementary material for: Ocean temperature drove changes in the mesopelagic fish community at the edge of the Pacific Warm Pool over the past 460,000 years
Source: Sci Adv. 2023 Jul 7;9(27):eadf0656. doi: 10.1126/sciadv.adf0656 (PMC10328404; doi:10.1126/sciadv.adf0656)
Supplement: Supplementary file 2 — Data S1 to S3 [file sciadv.adf0656_data_s1_to_s3.zip › adf0656_Data_S2.xlsx]

## Sheet: Data S2
Age_ka	method	MIS	Period	d18o	sst	utt
2.56	interpolated	1	Interglacial	3.2416	27.9906	24.0578
3.51	interpolated	1	Interglacial	3.2951	27.9293	24.2793
4.46	interpolated	1	Interglacial	3.2816	27.8785	24.3596
5.405	interpolated	1	Interglacial	3.28835	27.8722	24.3412
6.35	interpolated	1	Interglacial	3.344	27.8294	24.3283
7.415	interpolated	1	Interglacial	3.39075	27.7992	24.3418
8.48	interpolated	1	Interglacial	3.4008	27.6528	24.3822
10.02	interpolated	1	Interglacial	3.5216	27.4808	24.419
11.56	interpolated	1	Interglacial	3.7792	27.2078	24.2051
14.035	interpolated	2-4	Glacial	4.28735	26.5012	23.4967
16.51	extrapolated	2-4	Glacial	4.8163	25.8106	22.7969
18.3	interpolated	2-4	Glacial	5.002	25.3958	22.3745
20.09	interpolated	2-4	Glacial	4.9828	25.0426	22.0373
21.88	extrapolated	2-4	Glacial	4.8836	24.8298	21.6959
23.2233	observed	2-4	Glacial	4.84883	24.7023	21.5656
24.5667	extrapolated	2-4	Glacial	4.81567	24.6969	21.4456
25.91	interpolated	2-4	Glacial	4.6835	24.7257	21.4255
27.2533	interpolated	2-4	Glacial	4.75	24.7291	21.3904
28.5967	interpolated	2-4	Glacial	4.73807	24.8005	21.4282
29.94	interpolated	2-4	Glacial	4.6266	25.0094	21.2744
31.2833	interpolated	2-4	Glacial	4.61433	25.11	21.527
32.6267	interpolated	2-4	Glacial	4.58747	25.1193	21.5652
33.97	interpolated	2-4	Glacial	4.5897	25.1336	21.5635
35.3133	interpolated	2-4	Glacial	4.5118	25.1753	21.5304
36.6567	interpolated	2-4	Glacial	4.45657	25.1733	21.5387
38	extrapolated	2-4	Glacial	4.41	25.246	21.4913
40.4444	extrapolated	2-4	Glacial	4.53222	25.1521	21.7791
42.8889	extrapolated	2-4	Glacial	4.46444	24.9921	21.9
45.3333	interpolated	2-4	Glacial	4.34	25.2236	21.9946
47.7778	interpolated	2-4	Glacial	4.43445	25.4385	22.2895
50.2222	observed	2-4	Glacial	4.33778	25.6313	22.255
52.6667	extrapolated	2-4	Glacial	4.39667	25.98	22.1957
55.1111	extrapolated	2-4	Glacial	4.31444	26.0525	22.3635
57.5556	extrapolated	2-4	Glacial	4.46333	25.851	22.1606
60	extrapolated	2-4	Glacial	4.6	25.2843	22.1708
62.4444	extrapolated	2-4	Glacial	4.56889	25.12	21.7233
64.8889	interpolated	2-4	Glacial	4.46667	24.636	21.2322
67.3333	extrapolated	2-4	Glacial	4.43333	24.582	20.9475
69.7778	interpolated	2-4	Glacial	4.35333	24.7225	20.3343
72.2222	extrapolated	5	Interglacial	4.21444	24.9457	21.1222
74.6667	extrapolated	5	Interglacial	3.97667	25.1714	21.542
77.1111	interpolated	5	Interglacial	4.07667	25.6011	21.9915
79.5556	interpolated	5	Interglacial	3.96667	26.1382	22.6075
82	extrapolated	5	Interglacial	3.8	26.551	22.7573
83.1667	extrapolated	5	Interglacial	3.82833	26.631	22.5938
84.3333	interpolated	5	Interglacial	3.86333	26.522	22.6212
85.5	interpolated	5	Interglacial	4.005	26.292	22.5006
86.6667	interpolated	5	Interglacial	4.14	26.2289	22.374
87.8333	interpolated	5	Interglacial	4.12167	26.0578	22.174
89	interpolated	5	Interglacial	4.08	25.942	21.8218
90.1667	interpolated	5	Interglacial	4.055	25.879	21.7037
91.3333	interpolated	5	Interglacial	4.01333	25.804	21.6869
92.5	interpolated	5	Interglacial	3.94	25.7489	21.5975
93.6667	interpolated	5	Interglacial	3.86	25.9689	21.734
94.8333	interpolated	5	Interglacial	3.78167	26.06	21.8062
96	extrapolated	5	Interglacial	3.75	26.34	21.9781
97.9286	extrapolated	5	Interglacial	3.895	26.6182	22.0544
99.8571	extrapolated	5	Interglacial	3.80571	26.9046	22.2862
101.786	extrapolated	5	Interglacial	3.87286	27.1018	22.3281
103.714	interpolated	5	Interglacial	3.90857	27.2246	22.3181
105.643	interpolated	5	Interglacial	3.94644	27.158	22.0943
107.571	interpolated	5	Interglacial	4.08	26.994	21.8462
111.429	interpolated	5	Interglacial	4.02429	26.5787	21.4464
115.286	extrapolated	5	Interglacial	3.67286	27.04	21.4125
117.214	extrapolated	5	Interglacial	3.51857	27.5633	21.9937
119.143	extrapolated	5	Interglacial	3.29571	28.1933	22.415
121.071	observed	5	Interglacial	3.25429	28.4717	23.0362
124.348	extrapolated	5	Interglacial	3.22479	29.06	24.115
125.696	interpolated	5	Interglacial	3.15391	29.37	24.723
127.043	interpolated	5	Interglacial	3.38479	29.3875	25.3964
128.391	interpolated	5	Interglacial	3.78435	28.992	24.7113
129.739	interpolated	5	Interglacial	3.73001	28.3255	24.1722
131.087	interpolated	6	Glacial	3.84393	28.1064	23.81
132.435	extrapolated	6	Glacial	4.29131	27.992	23.6241
133.783	extrapolated	6	Glacial	4.63695	27.683	23.2836
136.478	extrapolated	6	Glacial	4.81043	26.6167	22.46
137.826	extrapolated	6	Glacial	4.87435	25.68	21.8907
139.174	extrapolated	6	Glacial	4.88913	25.6257	21.8375
140.522	extrapolated	6	Glacial	4.89131	25.81	21.6967
141.87	interpolated	6	Glacial	4.75782	25.8243	21.4838
143.217	interpolated	6	Glacial	4.7887	25.8017	21.0414
144.565	interpolated	6	Glacial	4.77478	25.658	21.0533
145.913	interpolated	6	Glacial	4.76739	25.582	21.0417
147.261	extrapolated	6	Glacial	4.7913	25.9	21.2717
148.609	interpolated	6	Glacial	4.73435	25.89	21.262
149.957	interpolated	6	Glacial	4.75	25.5667	21.35
151.304	extrapolated	6	Glacial	4.65391	25.8933	21.642
154	extrapolated	6	Glacial	4.66	26.322	22.0083
158.043	extrapolated	6	Glacial	4.6887	26.3229	22.0643
159.391	extrapolated	6	Glacial	4.67174	26.3175	22.0843
162.087	interpolated	6	Glacial	4.66348	26.18	21.7986
163.435	extrapolated	6	Glacial	4.6913	26.0987	21.7457
164.783	extrapolated	6	Glacial	4.68	26.0625	21.64
166.13	interpolated	6	Glacial	4.47087	26.02	21.4822
167.478	interpolated	6	Glacial	4.44348	26.0033	21.45
170.174	interpolated	6	Glacial	4.50522	25.789	21.5067
171.522	interpolated	6	Glacial	4.49348	25.836	21.6612
172.87	interpolated	6	Glacial	4.39043	25.9391	22.0089
174.217	interpolated	6	Glacial	4.2887	25.873	22.1625
175.565	interpolated	6	Glacial	4.35956	25.8454	22.0044
176.913	interpolated	6	Glacial	4.45391	26.002	22.0489
178.261	interpolated	6	Glacial	4.45044	26.214	21.971
179.609	interpolated	6	Glacial	4.42522	26.2464	21.9836
180.957	interpolated	6	Glacial	4.45695	26.17	21.945
182.304	interpolated	6	Glacial	4.44653	25.85	21.4264
183.652	interpolated	6	Glacial	4.38957	25.709	21.104
186.212	interpolated	6	Glacial	4.45515	25.6473	21.0173
187.424	extrapolated	6	Glacial	4.42545	25.273	21.057
188.636	extrapolated	6	Glacial	4.41545	25.127	20.915
189.849	extrapolated	6	Glacial	4.29666	25.232	21.018
191.061	extrapolated	7	Interglacial	4.10758	25.455	21.206
192.273	extrapolated	7	Interglacial	3.80363	25.8833	21.7356
193.485	extrapolated	7	Interglacial	3.88122	26.11	22.1422
195.909	extrapolated	7	Interglacial	3.82818	26.7089	22.7022
197.121	extrapolated	7	Interglacial	3.7497	27.1088	23.3125
198.333	interpolated	7	Interglacial	3.73667	27.305	23.5275
199.546	interpolated	7	Interglacial	3.54818	27.4425	23.6675
200.758	interpolated	7	Interglacial	3.53	27.5912	23.6537
201.97	interpolated	7	Interglacial	3.62697	27.5637	23.5325
203.182	interpolated	7	Interglacial	3.64091	27.5629	23.4629
204.394	interpolated	7	Interglacial	3.79576	27.4671	23.37
205.606	interpolated	7	Interglacial	3.7897	27.3733	23.3667
206.818	interpolated	7	Interglacial	3.77818	27.3883	23.16
208.03	interpolated	7	Interglacial	3.70788	27.5333	23.3733
209.242	interpolated	7	Interglacial	3.62303	27.658	23.312
210.454	interpolated	7	Interglacial	3.58364	27.732	23.32
211.667	interpolated	7	Interglacial	3.60667	27.8783	23.6433
214.576	extrapolated	7	Interglacial	3.54848	28.2133	23.99
217	extrapolated	7	Interglacial	3.48	28.4517	24.1
218.379	extrapolated	7	Interglacial	3.80334	28.405	24.015
219.364	extrapolated	7	Interglacial	3.95454	28.1857	24.2071
220.349	extrapolated	7	Interglacial	4.06712	27.9614	24.3843
221.333	extrapolated	7	Interglacial	4.28	27.9614	24.3843
222.318	extrapolated	7	Interglacial	4.39909	27.7986	24.12
223.303	extrapolated	7	Interglacial	4.42485	27.44	24.0643
224.288	interpolated	7	Interglacial	4.35833	27.255	23.79
225.273	interpolated	7	Interglacial	4.28273	27.1171	23.7086
226.258	interpolated	7	Interglacial	4.26424	26.69	23.4129
227.242	interpolated	7	Interglacial	4.19	26.3214	23.3114
228.227	interpolated	7	Interglacial	4.15136	26.1212	23.3114
229.212	interpolated	7	Interglacial	4.07939	25.975	22.8614
230.197	interpolated	7	Interglacial	4.28424	25.8538	22.5557
231.182	interpolated	7	Interglacial	4.21091	25.9733	22.5963
232.167	interpolated	7	Interglacial	4.13666	26.066	22.9333
233.151	interpolated	7	Interglacial	3.95031	26.293	23.2033
234.136	interpolated	7	Interglacial	3.82227	26.5064	23.367
236.106	extrapolated	7	Interglacial	3.63984	26.9582	24.038
237.091	extrapolated	7	Interglacial	3.47364	27.2367	24.5364
239.061	extrapolated	7	Interglacial	3.44	27.4492	24.8175
240.046	observed	7	Interglacial	3.44455	27.5183	24.9742
241.03	interpolated	7	Interglacial	3.54424	27.4592	25.0483
242.015	observed	7	Interglacial	3.68152	27.35	25.1992
243	extrapolated	7	Interglacial	3.78	27.1764	25.0418
244.367	extrapolated	8	Glacial	4.094	26.8273	24.8064
245.733	extrapolated	8	Glacial	4.32399	26.2982	23.9891
247.1	extrapolated	8	Glacial	4.317	25.759	23.304
249.833	extrapolated	8	Glacial	4.47666	25.6191	22.5045
253.933	interpolated	8	Glacial	4.56667	25.6967	21.9708
255.3	interpolated	8	Glacial	4.388	25.785	21.9925
256.667	interpolated	8	Glacial	4.51	25.92	22.2155
258.033	extrapolated	8	Glacial	4.51033	26.015	22.298
259.4	extrapolated	8	Glacial	4.496	25.995	22.381
260.767	extrapolated	8	Glacial	4.506	25.9956	22.18
262.133	extrapolated	8	Glacial	4.45133	25.9289	21.8833
263.5	extrapolated	8	Glacial	4.44	25.86	21.615
264.867	extrapolated	8	Glacial	4.43733	25.6743	21.45
267.6	extrapolated	8	Glacial	4.398	25.4071	20.9167
268.967	interpolated	8	Glacial	4.51367	25.26	20.5217
270.333	interpolated	8	Glacial	4.50667	25.03	20.0567
271.7	interpolated	8	Glacial	4.458	24.9557	20.0683
273.067	interpolated	8	Glacial	4.436	24.9571	20.205
274.433	extrapolated	8	Glacial	4.38	24.9337	20.4033
277.167	extrapolated	8	Glacial	4.41833	25.1675	20.8943
278.533	extrapolated	8	Glacial	4.26734	25.4413	20.9414
279.9	extrapolated	8	Glacial	4.149	26.0156	21.7275
281.267	extrapolated	8	Glacial	4.14866	26.3033	22.0463
285.25	interpolated	8	Glacial	3.835	27.237	22.862
286.5	interpolated	8	Glacial	3.855	27.2064	22.8736
287.75	interpolated	8	Glacial	3.9875	27.0591	22.9027
289	interpolated	8	Glacial	4.06	26.762	22.998
290.25	interpolated	8	Glacial	4.1025	26.3409	22.806
291.5	interpolated	8	Glacial	4.19	26.2309	22.546
292.75	interpolated	8	Glacial	4.2325	25.875	22.1256
296.5	extrapolated	8	Glacial	4.265	25.5156	21.15
297.75	extrapolated	8	Glacial	4.2025	25.617	21.0562
300.25	extrapolated	9	Interglacial	4.03	26.0813	21.3313
302.75	extrapolated	9	Interglacial	4.015	26.2488	21.955
305.25	interpolated	9	Interglacial	4.065	26.6837	22.7756
307.75	observed	9	Interglacial	3.8875	27.3225	23.463
309	observed	9	Interglacial	3.86	27.3888	23.535
310.25	observed	9	Interglacial	3.775	27.3778	23.657
311.5	interpolated	9	Interglacial	3.745	27.4	23.61
312.75	extrapolated	9	Interglacial	3.715	27.3744	23.6356
315.25	extrapolated	9	Interglacial	3.6375	27.2689	23.375
316.5	interpolated	9	Interglacial	3.79	27.1733	23.3
317.75	interpolated	9	Interglacial	3.7925	26.9986	22.992
319	interpolated	9	Interglacial	3.58	26.9343	22.925
320.25	interpolated	9	Interglacial	3.6275	26.97	22.8625
321.5	interpolated	9	Interglacial	3.53	26.8786	22.8175
322.75	interpolated	9	Interglacial	3.485	27.21	23.026
324	interpolated	9	Interglacial	3.21	27.55	23.356
325.25	interpolated	9	Interglacial	3.29	27.8686	23.854
326.5	interpolated	9	Interglacial	3.225	28.035	23.7967
327.75	interpolated	9	Interglacial	3.2275	28.19	23.7967
331.667	extrapolated	9	Interglacial	3.35667	28.617	25.019
333.667	interpolated	9	Interglacial	3.46667	28.2086	25.12
334.333	interpolated	9	Interglacial	3.58999	27.98	24.9188
335	interpolated	9	Interglacial	3.75	27.8526	24.7995
335.667	interpolated	9	Interglacial	3.97001	27.4859	24.6625
336.333	interpolated	9	Interglacial	4.13	27.4304	24.4196
337	interpolated	9	Interglacial	4.23	27.2561	24.3446
337.667	interpolated	10	Glacial	4.19	27.2561	24.3446
338.333	interpolated	10	Glacial	4.25333	27.1417	24.2962
339	interpolated	10	Glacial	4.42	26.965	24.0859
339.667	interpolated	10	Glacial	4.54001	26.9096	23.8836
340.333	interpolated	10	Glacial	4.67999	26.9148	23.7838
341	interpolated	10	Glacial	4.84	26.7287	23.5133
342.537	interpolated	10	Glacial	4.81389	26.1775	22.8727
344.074	interpolated	10	Glacial	4.76222	25.7017	22.225
345.611	interpolated	10	Glacial	4.72278	25.3717	21.8329
347.148	interpolated	10	Glacial	4.52408	25.3016	21.8329
348.685	interpolated	10	Glacial	4.57908	25.3735	22.0167
350.222	interpolated	10	Glacial	4.66333	25.3171	22.1353
351.759	extrapolated	10	Glacial	4.51092	25.5955	22.4747
353.296	extrapolated	10	Glacial	4.44926	25.8482	22.7463
354.833	extrapolated	10	Glacial	4.55833	26.0595	22.8205
356.37	extrapolated	10	Glacial	4.49334	26.149	22.742
357.907	extrapolated	10	Glacial	4.57722	26.2855	22.5921
359.444	interpolated	10	Glacial	4.51222	26.2772	22.5612
360.981	interpolated	10	Glacial	4.50074	26.1418	22.3183
362.519	interpolated	10	Glacial	4.51555	26.0969	22.1819
364.056	interpolated	10	Glacial	4.36556	25.9737	21.9506
365.593	interpolated	10	Glacial	4.37704	25.97	21.8867
367.13	interpolated	10	Glacial	4.37389	25.9887	21.8507
370.204	interpolated	10	Glacial	4.34167	25.9695	22.043
371.741	interpolated	10	Glacial	4.3811	26.0457	22.0733
373.278	interpolated	10	Glacial	4.30389	26.0637	22.3306
374.815	interpolated	11	Interglacial	4.22593	25.9855	22.3676
376.352	interpolated	11	Interglacial	4.20648	25.915	22.4543
379.426	interpolated	11	Interglacial	4.17852	26.0865	22.443
380.963	interpolated	11	Interglacial	4.15148	26.1354	22.5865
382.5	interpolated	11	Interglacial	4.085	26.3348	22.5758
385.574	observed	11	Interglacial	4.07111	26.5671	22.9125
388.648	extrapolated	11	Interglacial	3.90056	26.9318	23.156
390.185	extrapolated	11	Interglacial	3.96741	27.1136	23.0112
394.796	extrapolated	11	Interglacial	3.79259	27.5759	22.8487
397.87	interpolated	11	Interglacial	3.53093	28.455	23.5261
399.407	interpolated	11	Interglacial	3.41482	28.8472	23.975
400.944	interpolated	11	Interglacial	3.20667	29.1709	24.407
402.481	interpolated	11	Interglacial	3.16037	29.5722	24.8822
404.019	interpolated	11	Interglacial	3.19834	29.8273	25.3086
405.556	interpolated	11	Interglacial	3.15445	29.9061	25.3532
407.093	interpolated	11	Interglacial	3.2063	29.9917	25.509
408.63	interpolated	11	Interglacial	3.20148	30.0241	25.458
410.167	interpolated	11	Interglacial	3.17334	29.977	25.5841
411.704	interpolated	11	Interglacial	3.30407	29.7395	25.4456
413.241	interpolated	11	Interglacial	3.38722	29.5224	25.2613
414.778	interpolated	11	Interglacial	3.41	29.3333	25.0176
416.315	interpolated	11	Interglacial	3.52889	29.1341	24.8575
417.852	interpolated	11	Interglacial	3.72334	28.8827	24.5006
419.389	interpolated	11	Interglacial	3.79444	28.5886	24.278
420.926	interpolated	11	Interglacial	3.84407	28.3224	23.9833
422.463	interpolated	11	Interglacial	3.97704	28.105	23.6227
424	interpolated	11	Interglacial	3.92	27.8475	23.4288
425.953	interpolated	12	Glacial	4.49068	27.56	23.0167
426.93	interpolated	12	Glacial	4.314	27.3435	22.7606
427.907	extrapolated	12	Glacial	4.68081	27.1744	22.6619
428.883	interpolated	12	Glacial	4.88785	26.9706	22.452
429.86	observed	12	Glacial	4.97021	26.9912	22.2771
430.837	observed	12	Glacial	5.03857	26.7847	22.135
431.813	interpolated	12	Glacial	5.05	26.7118	22.0469
432.79	extrapolated	12	Glacial	5.0737	26.4578	21.9061
433.767	extrapolated	12	Glacial	5.08	26.3165	21.6619
434.743	observed	12	Glacial	5.0354	26.065	21.6518
436.697	extrapolated	12	Glacial	4.95154	25.7933	21.3794
437.673	extrapolated	12	Glacial	4.82592	25.7056	21.2994
439.627	interpolated	12	Glacial	4.80105	25.5247	21.2988
440.603	interpolated	12	Glacial	4.87467	25.4636	21.2706
441.58	interpolated	12	Glacial	4.9558	25.4338	21.3644
442.557	interpolated	12	Glacial	4.93215	25.3382	21.4717
443.534	extrapolated	12	Glacial	4.86198	25.5073	21.4732
444.51	extrapolated	12	Glacial	4.86592	25.634	21.4956
448.417	extrapolated	12	Glacial	4.75332	25.935	21.793
449.394	extrapolated	12	Glacial	4.73787	25.7037	21.842
450.37	extrapolated	12	Glacial	4.68705	25.6286	21.6735
451.347	extrapolated	12	Glacial	4.63204	25.6438	21.6758
452.324	interpolated	12	Glacial	4.67499	25.35	21.5468
453.3	interpolated	12	Glacial	4.57201	25.1462	21.4975
453.886	interpolated	12	Glacial	4.59545	25.1462	21.5621
456.816	interpolated	12	Glacial	4.62816	24.88	21.4216
457.793	extrapolated	12	Glacial	4.56656	24.88	21.185
459.746	interpolated	12	Glacial	4.57775	24.8433	21.2289
2.56	interpolated	1	Interglacial	3.2416	27.9906	24.0578
3.51	interpolated	1	Interglacial	3.2951	27.9293	24.2793
4.46	interpolated	1	Interglacial	3.2816	27.8785	24.3596
5.405	interpolated	1	Interglacial	3.28835	27.8722	24.3412
6.35	interpolated	1	Interglacial	3.344	27.8294	24.3283
7.415	interpolated	1	Interglacial	3.39075	27.7992	24.3418
8.48	interpolated	1	Interglacial	3.4008	27.6528	24.3822
10.02	interpolated	1	Interglacial	3.5216	27.4808	24.419
11.56	interpolated	1	Interglacial	3.7792	27.2078	24.2051
14.035	interpolated	44596	Glacial	4.28735	26.5012	23.4967
16.51	extrapolated	44596	Glacial	4.8163	25.8106	22.7969
18.3	interpolated	44596	Glacial	5.002	25.3958	22.3745
20.09	interpolated	44596	Glacial	4.9828	25.0426	22.0373
21.88	extrapolated	44596	Glacial	4.8836	24.8298	21.6959
23.2233	observed	44596	Glacial	4.84883	24.7023	21.5656
24.5667	extrapolated	44596	Glacial	4.81567	24.6969	21.4456
25.91	interpolated	44596	Glacial	4.6835	24.7257	21.4255
27.2533	interpolated	44596	Glacial	4.75	24.7291	21.3904
28.5967	interpolated	44596	Glacial	4.73807	24.8005	21.4282
29.94	interpolated	44596	Glacial	4.6266	25.0094	21.2744
31.2833	interpolated	44596	Glacial	4.61433	25.11	21.527
32.6267	interpolated	44596	Glacial	4.58747	25.1193	21.5652
33.97	interpolated	44596	Glacial	4.5897	25.1336	21.5635
35.3133	interpolated	44596	Glacial	4.5118	25.1753	21.5304
36.6567	interpolated	44596	Glacial	4.45657	25.1733	21.5387
38	extrapolated	44596	Glacial	4.41	25.246	21.4913
40.4444	extrapolated	44596	Glacial	4.53222	25.1521	21.7791
42.8889	extrapolated	44596	Glacial	4.46444	24.9921	21.9
45.3333	interpolated	44596	Glacial	4.34	25.2236	21.9946
47.7778	interpolated	44596	Glacial	4.43445	25.4385	22.2895
50.2222	observed	44596	Glacial	4.33778	25.6313	22.255
52.6667	extrapolated	44596	Glacial	4.39667	25.98	22.1957
55.1111	extrapolated	44596	Glacial	4.31444	26.0525	22.3635
57.5556	extrapolated	44596	Glacial	4.46333	25.851	22.1606
60	extrapolated	44596	Glacial	4.6	25.2843	22.1708
62.4444	extrapolated	44596	Glacial	4.56889	25.12	21.7233
64.8889	interpolated	44596	Glacial	4.46667	24.636	21.2322
67.3333	extrapolated	44596	Glacial	4.43333	24.582	20.9475
69.7778	interpolated	44596	Glacial	4.35333	24.7225	20.3343
72.2222	extrapolated	5	Interglacial	4.21444	24.9457	21.1222
74.6667	extrapolated	5	Interglacial	3.97667	25.1714	21.542
77.1111	interpolated	5	Interglacial	4.07667	25.6011	21.9915
79.5556	interpolated	5	Interglacial	3.96667	26.1382	22.6075
82	extrapolated	5	Interglacial	3.8	26.551	22.7573
83.1667	extrapolated	5	Interglacial	3.82833	26.631	22.5938
84.3333	interpolated	5	Interglacial	3.86333	26.522	22.6212
85.5	interpolated	5	Interglacial	4.005	26.292	22.5006
86.6667	interpolated	5	Interglacial	4.14	26.2289	22.374
87.8333	interpolated	5	Interglacial	4.12167	26.0578	22.174
89	interpolated	5	Interglacial	4.08	25.942	21.8218
90.1667	interpolated	5	Interglacial	4.055	25.879	21.7037
91.3333	interpolated	5	Interglacial	4.01333	25.804	21.6869
92.5	interpolated	5	Interglacial	3.94	25.7489	21.5975
93.6667	interpolated	5	Interglacial	3.86	25.9689	21.734
94.8333	interpolated	5	Interglacial	3.78167	26.06	21.8062
96	extrapolated	5	Interglacial	3.75	26.34	21.9781
97.9286	extrapolated	5	Interglacial	3.895	26.6182	22.0544
99.8571	extrapolated	5	Interglacial	3.80571	26.9046	22.2862
101.786	extrapolated	5	Interglacial	3.87286	27.1018	22.3281
103.714	interpolated	5	Interglacial	3.90857	27.2246	22.3181
105.643	interpolated	5	Interglacial	3.94644	27.158	22.0943
107.571	interpolated	5	Interglacial	4.08	26.994	21.8462
111.429	interpolated	5	Interglacial	4.02429	26.5787	21.4464
115.286	extrapolated	5	Interglacial	3.67286	27.04	21.4125
117.214	extrapolated	5	Interglacial	3.51857	27.5633	21.9937
119.143	extrapolated	5	Interglacial	3.29571	28.1933	22.415
121.071	observed	5	Interglacial	3.25429	28.4717	23.0362
124.348	extrapolated	5	Interglacial	3.22479	29.06	24.115
125.696	interpolated	5	Interglacial	3.15391	29.37	24.723
127.043	interpolated	5	Interglacial	3.38479	29.3875	25.3964
128.391	interpolated	5	Interglacial	3.78435	28.992	24.7113
129.739	interpolated	5	Interglacial	3.73001	28.3255	24.1722
131.087	interpolated	6	Glacial	3.84393	28.1064	23.81
132.435	extrapolated	6	Glacial	4.29131	27.992	23.6241
133.783	extrapolated	6	Glacial	4.63695	27.683	23.2836
136.478	extrapolated	6	Glacial	4.81043	26.6167	22.46
137.826	extrapolated	6	Glacial	4.87435	25.68	21.8907
139.174	extrapolated	6	Glacial	4.88913	25.6257	21.8375
140.522	extrapolated	6	Glacial	4.89131	25.81	21.6967
141.87	interpolated	6	Glacial	4.75782	25.8243	21.4838
143.217	interpolated	6	Glacial	4.7887	25.8017	21.0414
144.565	interpolated	6	Glacial	4.77478	25.658	21.0533
145.913	interpolated	6	Glacial	4.76739	25.582	21.0417
147.261	extrapolated	6	Glacial	4.7913	25.9	21.2717
148.609	interpolated	6	Glacial	4.73435	25.89	21.262
149.957	interpolated	6	Glacial	4.75	25.5667	21.35
151.304	extrapolated	6	Glacial	4.65391	25.8933	21.642
154	extrapolated	6	Glacial	4.66	26.322	22.0083
158.043	extrapolated	6	Glacial	4.6887	26.3229	22.0643
159.391	extrapolated	6	Glacial	4.67174	26.3175	22.0843
162.087	interpolated	6	Glacial	4.66348	26.18	21.7986
163.435	extrapolated	6	Glacial	4.6913	26.0987	21.7457
164.783	extrapolated	6	Glacial	4.68	26.0625	21.64
166.13	interpolated	6	Glacial	4.47087	26.02	21.4822
167.478	interpolated	6	Glacial	4.44348	26.0033	21.45
170.174	interpolated	6	Glacial	4.50522	25.789	21.5067
171.522	interpolated	6	Glacial	4.49348	25.836	21.6612
172.87	interpolated	6	Glacial	4.39043	25.9391	22.0089
174.217	interpolated	6	Glacial	4.2887	25.873	22.1625
175.565	interpolated	6	Glacial	4.35956	25.8454	22.0044
176.913	interpolated	6	Glacial	4.45391	26.002	22.0489
178.261	interpolated	6	Glacial	4.45044	26.214	21.971
179.609	interpolated	6	Glacial	4.42522	26.2464	21.9836
180.957	interpolated	6	Glacial	4.45695	26.17	21.945
182.304	interpolated	6	Glacial	4.44653	25.85	21.4264
183.652	interpolated	6	Glacial	4.38957	25.709	21.104
186.212	interpolated	6	Glacial	4.45515	25.6473	21.0173
187.424	extrapolated	6	Glacial	4.42545	25.273	21.057
188.636	extrapolated	6	Glacial	4.41545	25.127	20.915
189.849	extrapolated	6	Glacial	4.29666	25.232	21.018
191.061	extrapolated	7	Interglacial	4.10758	25.455	21.206
192.273	extrapolated	7	Interglacial	3.80363	25.8833	21.7356
193.485	extrapolated	7	Interglacial	3.88122	26.11	22.1422
195.909	extrapolated	7	Interglacial	3.82818	26.7089	22.7022
197.121	extrapolated	7	Interglacial	3.7497	27.1088	23.3125
198.333	interpolated	7	Interglacial	3.73667	27.305	23.5275
199.546	interpolated	7	Interglacial	3.54818	27.4425	23.6675
200.758	interpolated	7	Interglacial	3.53	27.5912	23.6537
201.97	interpolated	7	Interglacial	3.62697	27.5637	23.5325
203.182	interpolated	7	Interglacial	3.64091	27.5629	23.4629
204.394	interpolated	7	Interglacial	3.79576	27.4671	23.37
205.606	interpolated	7	Interglacial	3.7897	27.3733	23.3667
206.818	interpolated	7	Interglacial	3.77818	27.3883	23.16
208.03	interpolated	7	Interglacial	3.70788	27.5333	23.3733
209.242	interpolated	7	Interglacial	3.62303	27.658	23.312
210.454	interpolated	7	Interglacial	3.58364	27.732	23.32
211.667	interpolated	7	Interglacial	3.60667	27.8783	23.6433
214.576	extrapolated	7	Interglacial	3.54848	28.2133	23.99
217	extrapolated	7	Interglacial	3.48	28.4517	24.1
218.379	extrapolated	7	Interglacial	3.80334	28.405	24.015
219.364	extrapolated	7	Interglacial	3.95454	28.1857	24.2071
220.349	extrapolated	7	Interglacial	4.06712	27.9614	24.3843
221.333	extrapolated	7	Interglacial	4.28	27.9614	24.3843
222.318	extrapolated	7	Interglacial	4.39909	27.7986	24.12
223.303	extrapolated	7	Interglacial	4.42485	27.44	24.0643
224.288	interpolated	7	Interglacial	4.35833	27.255	23.79
225.273	interpolated	7	Interglacial	4.28273	27.1171	23.7086
226.258	interpolated	7	Interglacial	4.26424	26.69	23.4129
227.242	interpolated	7	Interglacial	4.19	26.3214	23.3114
228.227	interpolated	7	Interglacial	4.15136	26.1212	23.3114
229.212	interpolated	7	Interglacial	4.07939	25.975	22.8614
230.197	interpolated	7	Interglacial	4.28424	25.8538	22.5557
231.182	interpolated	7	Interglacial	4.21091	25.9733	22.5963
232.167	interpolated	7	Interglacial	4.13666	26.066	22.9333
233.151	interpolated	7	Interglacial	3.95031	26.293	23.2033
234.136	interpolated	7	Interglacial	3.82227	26.5064	23.367
236.106	extrapolated	7	Interglacial	3.63984	26.9582	24.038
237.091	extrapolated	7	Interglacial	3.47364	27.2367	24.5364
239.061	extrapolated	7	Interglacial	3.44	27.4492	24.8175
240.046	observed	7	Interglacial	3.44455	27.5183	24.9742
241.03	interpolated	7	Interglacial	3.54424	27.4592	25.0483
242.015	observed	7	Interglacial	3.68152	27.35	25.1992
243	extrapolated	7	Interglacial	3.78	27.1764	25.0418
244.367	extrapolated	8	Glacial	4.094	26.8273	24.8064
245.733	extrapolated	8	Glacial	4.32399	26.2982	23.9891
247.1	extrapolated	8	Glacial	4.317	25.759	23.304
249.833	extrapolated	8	Glacial	4.47666	25.6191	22.5045
253.933	interpolated	8	Glacial	4.56667	25.6967	21.9708
255.3	interpolated	8	Glacial	4.388	25.785	21.9925
256.667	interpolated	8	Glacial	4.51	25.92	22.2155
258.033	extrapolated	8	Glacial	4.51033	26.015	22.298
259.4	extrapolated	8	Glacial	4.496	25.995	22.381
260.767	extrapolated	8	Glacial	4.506	25.9956	22.18
262.133	extrapolated	8	Glacial	4.45133	25.9289	21.8833
263.5	extrapolated	8	Glacial	4.44	25.86	21.615
264.867	extrapolated	8	Glacial	4.43733	25.6743	21.45
267.6	extrapolated	8	Glacial	4.398	25.4071	20.9167
268.967	interpolated	8	Glacial	4.51367	25.26	20.5217
270.333	interpolated	8	Glacial	4.50667	25.03	20.0567
271.7	interpolated	8	Glacial	4.458	24.9557	20.0683
273.067	interpolated	8	Glacial	4.436	24.9571	20.205
274.433	extrapolated	8	Glacial	4.38	24.9337	20.4033
277.167	extrapolated	8	Glacial	4.41833	25.1675	20.8943
278.533	extrapolated	8	Glacial	4.26734	25.4413	20.9414
279.9	extrapolated	8	Glacial	4.149	26.0156	21.7275
281.267	extrapolated	8	Glacial	4.14866	26.3033	22.0463
285.25	interpolated	8	Glacial	3.835	27.237	22.862
286.5	interpolated	8	Glacial	3.855	27.2064	22.8736
287.75	interpolated	8	Glacial	3.9875	27.0591	22.9027
289	interpolated	8	Glacial	4.06	26.762	22.998
290.25	interpolated	8	Glacial	4.1025	26.3409	22.806
291.5	interpolated	8	Glacial	4.19	26.2309	22.546
292.75	interpolated	8	Glacial	4.2325	25.875	22.1256
296.5	extrapolated	8	Glacial	4.265	25.5156	21.15
297.75	extrapolated	8	Glacial	4.2025	25.617	21.0562
300.25	extrapolated	9	Interglacial	4.03	26.0813	21.3313
302.75	extrapolated	9	Interglacial	4.015	26.2488	21.955
305.25	interpolated	9	Interglacial	4.065	26.6837	22.7756
307.75	observed	9	Interglacial	3.8875	27.3225	23.463
309	observed	9	Interglacial	3.86	27.3888	23.535
310.25	observed	9	Interglacial	3.775	27.3778	23.657
311.5	interpolated	9	Interglacial	3.745	27.4	23.61
312.75	extrapolated	9	Interglacial	3.715	27.3744	23.6356
315.25	extrapolated	9	Interglacial	3.6375	27.2689	23.375
316.5	interpolated	9	Interglacial	3.79	27.1733	23.3
317.75	interpolated	9	Interglacial	3.7925	26.9986	22.992
319	interpolated	9	Interglacial	3.58	26.9343	22.925
320.25	interpolated	9	Interglacial	3.6275	26.97	22.8625
321.5	interpolated	9	Interglacial	3.53	26.8786	22.8175
322.75	interpolated	9	Interglacial	3.485	27.21	23.026
324	interpolated	9	Interglacial	3.21	27.55	23.356
325.25	interpolated	9	Interglacial	3.29	27.8686	23.854
326.5	interpolated	9	Interglacial	3.225	28.035	23.7967
327.75	interpolated	9	Interglacial	3.2275	28.19	23.7967
331.667	extrapolated	9	Interglacial	3.35667	28.617	25.019
333.667	interpolated	9	Interglacial	3.46667	28.2086	25.12
334.333	interpolated	9	Interglacial	3.58999	27.98	24.9188
335	interpolated	9	Interglacial	3.75	27.8526	24.7995
335.667	interpolated	9	Interglacial	3.97001	27.4859	24.6625
336.333	interpolated	9	Interglacial	4.13	27.4304	24.4196
337	interpolated	9	Interglacial	4.23	27.2561	24.3446
337.667	interpolated	10	Glacial	4.19	27.2561	24.3446
338.333	interpolated	10	Glacial	4.25333	27.1417	24.2962
339	interpolated	10	Glacial	4.42	26.965	24.0859
339.667	interpolated	10	Glacial	4.54001	26.9096	23.8836
340.333	interpolated	10	Glacial	4.67999	26.9148	23.7838
341	interpolated	10	Glacial	4.84	26.7287	23.5133
342.537	interpolated	10	Glacial	4.81389	26.1775	22.8727
344.074	interpolated	10	Glacial	4.76222	25.7017	22.225
345.611	interpolated	10	Glacial	4.72278	25.3717	21.8329
347.148	interpolated	10	Glacial	4.52408	25.3016	21.8329
348.685	interpolated	10	Glacial	4.57908	25.3735	22.0167
350.222	interpolated	10	Glacial	4.66333	25.3171	22.1353
351.759	extrapolated	10	Glacial	4.51092	25.5955	22.4747
353.296	extrapolated	10	Glacial	4.44926	25.8482	22.7463
354.833	extrapolated	10	Glacial	4.55833	26.0595	22.8205
356.37	extrapolated	10	Glacial	4.49334	26.149	22.742
357.907	extrapolated	10	Glacial	4.57722	26.2855	22.5921
359.444	interpolated	10	Glacial	4.51222	26.2772	22.5612
360.981	interpolated	10	Glacial	4.50074	26.1418	22.3183
362.519	interpolated	10	Glacial	4.51555	26.0969	22.1819
364.056	interpolated	10	Glacial	4.36556	25.9737	21.9506
365.593	interpolated	10	Glacial	4.37704	25.97	21.8867
367.13	interpolated	10	Glacial	4.37389	25.9887	21.8507
370.204	interpolated	10	Glacial	4.34167	25.9695	22.043
371.741	interpolated	10	Glacial	4.3811	26.0457	22.0733
373.278	interpolated	10	Glacial	4.30389	26.0637	22.3306
374.815	interpolated	11	Interglacial	4.22593	25.9855	22.3676
376.352	interpolated	11	Interglacial	4.20648	25.915	22.4543
379.426	interpolated	11	Interglacial	4.17852	26.0865	22.443
380.963	interpolated	11	Interglacial	4.15148	26.1354	22.5865
382.5	interpolated	11	Interglacial	4.085	26.3348	22.5758
385.574	observed	11	Interglacial	4.07111	26.5671	22.9125
388.648	extrapolated	11	Interglacial	3.90056	26.9318	23.156
390.185	extrapolated	11	Interglacial	3.96741	27.1136	23.0112
394.796	extrapolated	11	Interglacial	3.79259	27.5759	22.8487
397.87	interpolated	11	Interglacial	3.53093	28.455	23.5261
399.407	interpolated	11	Interglacial	3.41482	28.8472	23.975
400.944	interpolated	11	Interglacial	3.20667	29.1709	24.407
402.481	interpolated	11	Interglacial	3.16037	29.5722	24.8822
404.019	interpolated	11	Interglacial	3.19834	29.8273	25.3086
405.556	interpolated	11	Interglacial	3.15445	29.9061	25.3532
407.093	interpolated	11	Interglacial	3.2063	29.9917	25.509
408.63	interpolated	11	Interglacial	3.20148	30.0241	25.458
410.167	interpolated	11	Interglacial	3.17334	29.977	25.5841
411.704	interpolated	11	Interglacial	3.30407	29.7395	25.4456
413.241	interpolated	11	Interglacial	3.38722	29.5224	25.2613
414.778	interpolated	11	Interglacial	3.41	29.3333	25.0176
416.315	interpolated	11	Interglacial	3.52889	29.1341	24.8575
417.852	interpolated	11	Interglacial	3.72334	28.8827	24.5006
419.389	interpolated	11	Interglacial	3.79444	28.5886	24.278
420.926	interpolated	11	Interglacial	3.84407	28.3224	23.9833
422.463	interpolated	11	Interglacial	3.97704	28.105	23.6227
424	interpolated	11	Interglacial	3.92	27.8475	23.4288
425.953	interpolated	12	Glacial	4.49068	27.56	23.0167
426.93	interpolated	12	Glacial	4.314	27.3435	22.7606
427.907	extrapolated	12	Glacial	4.68081	27.1744	22.6619
428.883	interpolated	12	Glacial	4.88785	26.9706	22.452
429.86	observed	12	Glacial	4.97021	26.9912	22.2771
430.837	observed	12	Glacial	5.03857	26.7847	22.135
431.813	interpolated	12	Glacial	5.05	26.7118	22.0469
432.79	extrapolated	12	Glacial	5.0737	26.4578	21.9061
433.767	extrapolated	12	Glacial	5.08	26.3165	21.6619
434.743	observed	12	Glacial	5.0354	26.065	21.6518
436.697	extrapolated	12	Glacial	4.95154	25.7933	21.3794
437.673	extrapolated	12	Glacial	4.82592	25.7056	21.2994
439.627	interpolated	12	Glacial	4.80105	25.5247	21.2988
440.603	interpolated	12	Glacial	4.87467	25.4636	21.2706
441.58	interpolated	12	Glacial	4.9558	25.4338	21.3644
442.557	interpolated	12	Glacial	4.93215	25.3382	21.4717
443.534	extrapolated	12	Glacial	4.86198	25.5073	21.4732
444.51	extrapolated	12	Glacial	4.86592	25.634	21.4956
448.417	extrapolated	12	Glacial	4.75332	25.935	21.793
449.394	extrapolated	12	Glacial	4.73787	25.7037	21.842
450.37	extrapolated	12	Glacial	4.68705	25.6286	21.6735
451.347	extrapolated	12	Glacial	4.63204	25.6438	21.6758
452.324	interpolated	12	Glacial	4.67499	25.35	21.5468
453.3	interpolated	12	Glacial	4.57201	25.1462	21.4975
453.886	interpolated	12	Glacial	4.59545	25.1462	21.5621
456.816	interpolated	12	Glacial	4.62816	24.88	21.4216
457.793	extrapolated	12	Glacial	4.56656	24.88	21.185
459.746	interpolated	12	Glacial	4.57775	24.8433	21.2289
2.56	interpolated	1	Interglacial	3.2416	27.9906	24.0578
3.51	interpolated	1	Interglacial	3.2951	27.9293	24.2793
4.46	interpolated	1	Interglacial	3.2816	27.8785	24.3596
5.405	interpolated	1	Interglacial	3.28835	27.8722	24.3412
6.35	interpolated	1	Interglacial	3.344	27.8294	24.3283
7.415	interpolated	1	Interglacial	3.39075	27.7992	24.3418
8.48	interpolated	1	Interglacial	3.4008	27.6528	24.3822
10.02	interpolated	1	Interglacial	3.5216	27.4808	24.419
11.56	interpolated	1	Interglacial	3.7792	27.2078	24.2051
14.035	interpolated	44596	Glacial	4.28735	26.5012	23.4967
16.51	extrapolated	44596	Glacial	4.8163	25.8106	22.7969
18.3	interpolated	44596	Glacial	5.002	25.3958	22.3745
20.09	interpolated	44596	Glacial	4.9828	25.0426	22.0373
21.88	extrapolated	44596	Glacial	4.8836	24.8298	21.6959
23.2233	observed	44596	Glacial	4.84883	24.7023	21.5656
24.5667	extrapolated	44596	Glacial	4.81567	24.6969	21.4456
25.91	interpolated	44596	Glacial	4.6835	24.7257	21.4255
27.2533	interpolated	44596	Glacial	4.75	24.7291	21.3904
28.5967	interpolated	44596	Glacial	4.73807	24.8005	21.4282
29.94	interpolated	44596	Glacial	4.6266	25.0094	21.2744
31.2833	interpolated	44596	Glacial	4.61433	25.11	21.527
32.6267	interpolated	44596	Glacial	4.58747	25.1193	21.5652
33.97	interpolated	44596	Glacial	4.5897	25.1336	21.5635
35.3133	interpolated	44596	Glacial	4.5118	25.1753	21.5304
36.6567	interpolated	44596	Glacial	4.45657	25.1733	21.5387
38	extrapolated	44596	Glacial	4.41	25.246	21.4913
40.4444	extrapolated	44596	Glacial	4.53222	25.1521	21.7791
42.8889	extrapolated	44596	Glacial	4.46444	24.9921	21.9
45.3333	interpolated	44596	Glacial	4.34	25.2236	21.9946
47.7778	interpolated	44596	Glacial	4.43445	25.4385	22.2895
50.2222	observed	44596	Glacial	4.33778	25.6313	22.255
52.6667	extrapolated	44596	Glacial	4.39667	25.98	22.1957
55.1111	extrapolated	44596	Glacial	4.31444	26.0525	22.3635
57.5556	extrapolated	44596	Glacial	4.46333	25.851	22.1606
60	extrapolated	44596	Glacial	4.6	25.2843	22.1708
62.4444	extrapolated	44596	Glacial	4.56889	25.12	21.7233
64.8889	interpolated	44596	Glacial	4.46667	24.636	21.2322
67.3333	extrapolated	44596	Glacial	4.43333	24.582	20.9475
69.7778	interpolated	44596	Glacial	4.35333	24.7225	20.3343
72.2222	extrapolated	5	Interglacial	4.21444	24.9457	21.1222
74.6667	extrapolated	5	Interglacial	3.97667	25.1714	21.542
77.1111	interpolated	5	Interglacial	4.07667	25.6011	21.9915
79.5556	interpolated	5	Interglacial	3.96667	26.1382	22.6075
82	extrapolated	5	Interglacial	3.8	26.551	22.7573
83.1667	extrapolated	5	Interglacial	3.82833	26.631	22.5938
84.3333	interpolated	5	Interglacial	3.86333	26.522	22.6212
85.5	interpolated	5	Interglacial	4.005	26.292	22.5006
86.6667	interpolated	5	Interglacial	4.14	26.2289	22.374
87.8333	interpolated	5	Interglacial	4.12167	26.0578	22.174
89	interpolated	5	Interglacial	4.08	25.942	21.8218
90.1667	interpolated	5	Interglacial	4.055	25.879	21.7037
91.3333	interpolated	5	Interglacial	4.01333	25.804	21.6869
92.5	interpolated	5	Interglacial	3.94	25.7489	21.5975
93.6667	interpolated	5	Interglacial	3.86	25.9689	21.734
94.8333	interpolated	5	Interglacial	3.78167	26.06	21.8062
96	extrapolated	5	Interglacial	3.75	26.34	21.9781
97.9286	extrapolated	5	Interglacial	3.895	26.6182	22.0544
99.8571	extrapolated	5	Interglacial	3.80571	26.9046	22.2862
101.786	extrapolated	5	Interglacial	3.87286	27.1018	22.3281
103.714	interpolated	5	Interglacial	3.90857	27.2246	22.3181
105.643	interpolated	5	Interglacial	3.94644	27.158	22.0943
107.571	interpolated	5	Interglacial	4.08	26.994	21.8462
111.429	interpolated	5	Interglacial	4.02429	26.5787	21.4464
115.286	extrapolated	5	Interglacial	3.67286	27.04	21.4125
117.214	extrapolated	5	Interglacial	3.51857	27.5633	21.9937
119.143	extrapolated	5	Interglacial	3.29571	28.1933	22.415
121.071	observed	5	Interglacial	3.25429	28.4717	23.0362
124.348	extrapolated	5	Interglacial	3.22479	29.06	24.115
125.696	interpolated	5	Interglacial	3.15391	29.37	24.723
127.043	interpolated	5	Interglacial	3.38479	29.3875	25.3964
128.391	interpolated	5	Interglacial	3.78435	28.992	24.7113
129.739	interpolated	5	Interglacial	3.73001	28.3255	24.1722
131.087	interpolated	6	Glacial	3.84393	28.1064	23.81
132.435	extrapolated	6	Glacial	4.29131	27.992	23.6241
133.783	extrapolated	6	Glacial	4.63695	27.683	23.2836
136.478	extrapolated	6	Glacial	4.81043	26.6167	22.46
137.826	extrapolated	6	Glacial	4.87435	25.68	21.8907
139.174	extrapolated	6	Glacial	4.88913	25.6257	21.8375
140.522	extrapolated	6	Glacial	4.89131	25.81	21.6967
141.87	interpolated	6	Glacial	4.75782	25.8243	21.4838
143.217	interpolated	6	Glacial	4.7887	25.8017	21.0414
144.565	interpolated	6	Glacial	4.77478	25.658	21.0533
145.913	interpolated	6	Glacial	4.76739	25.582	21.0417
147.261	extrapolated	6	Glacial	4.7913	25.9	21.2717
148.609	interpolated	6	Glacial	4.73435	25.89	21.262
149.957	interpolated	6	Glacial	4.75	25.5667	21.35
151.304	extrapolated	6	Glacial	4.65391	25.8933	21.642
154	extrapolated	6	Glacial	4.66	26.322	22.0083
158.043	extrapolated	6	Glacial	4.6887	26.3229	22.0643
159.391	extrapolated	6	Glacial	4.67174	26.3175	22.0843
162.087	interpolated	6	Glacial	4.66348	26.18	21.7986
163.435	extrapolated	6	Glacial	4.6913	26.0987	21.7457
164.783	extrapolated	6	Glacial	4.68	26.0625	21.64
166.13	interpolated	6	Glacial	4.47087	26.02	21.4822
167.478	interpolated	6	Glacial	4.44348	26.0033	21.45
170.174	interpolated	6	Glacial	4.50522	25.789	21.5067
171.522	interpolated	6	Glacial	4.49348	25.836	21.6612
172.87	interpolated	6	Glacial	4.39043	25.9391	22.0089
174.217	interpolated	6	Glacial	4.2887	25.873	22.1625
175.565	interpolated	6	Glacial	4.35956	25.8454	22.0044
176.913	interpolated	6	Glacial	4.45391	26.002	22.0489
178.261	interpolated	6	Glacial	4.45044	26.214	21.971
179.609	interpolated	6	Glacial	4.42522	26.2464	21.9836
180.957	interpolated	6	Glacial	4.45695	26.17	21.945
182.304	interpolated	6	Glacial	4.44653	25.85	21.4264
183.652	interpolated	6	Glacial	4.38957	25.709	21.104
186.212	interpolated	6	Glacial	4.45515	25.6473	21.0173
187.424	extrapolated	6	Glacial	4.42545	25.273	21.057
188.636	extrapolated	6	Glacial	4.41545	25.127	20.915
189.849	extrapolated	6	Glacial	4.29666	25.232	21.018
191.061	extrapolated	7	Interglacial	4.10758	25.455	21.206
192.273	extrapolated	7	Interglacial	3.80363	25.8833	21.7356
193.485	extrapolated	7	Interglacial	3.88122	26.11	22.1422
195.909	extrapolated	7	Interglacial	3.82818	26.7089	22.7022
197.121	extrapolated	7	Interglacial	3.7497	27.1088	23.3125
198.333	interpolated	7	Interglacial	3.73667	27.305	23.5275
199.546	interpolated	7	Interglacial	3.54818	27.4425	23.6675
200.758	interpolated	7	Interglacial	3.53	27.5912	23.6537
201.97	interpolated	7	Interglacial	3.62697	27.5637	23.5325
203.182	interpolated	7	Interglacial	3.64091	27.5629	23.4629
204.394	interpolated	7	Interglacial	3.79576	27.4671	23.37
205.606	interpolated	7	Interglacial	3.7897	27.3733	23.3667
206.818	interpolated	7	Interglacial	3.77818	27.3883	23.16
208.03	interpolated	7	Interglacial	3.70788	27.5333	23.3733
209.242	interpolated	7	Interglacial	3.62303	27.658	23.312
210.454	interpolated	7	Interglacial	3.58364	27.732	23.32
211.667	interpolated	7	Interglacial	3.60667	27.8783	23.6433
214.576	extrapolated	7	Interglacial	3.54848	28.2133	23.99
217	extrapolated	7	Interglacial	3.48	28.4517	24.1
218.379	extrapolated	7	Interglacial	3.80334	28.405	24.015
219.364	extrapolated	7	Interglacial	3.95454	28.1857	24.2071
220.349	extrapolated	7	Interglacial	4.06712	27.9614	24.3843
221.333	extrapolated	7	Interglacial	4.28	27.9614	24.3843
222.318	extrapolated	7	Interglacial	4.39909	27.7986	24.12
223.303	extrapolated	7	Interglacial	4.42485	27.44	24.0643
224.288	interpolated	7	Interglacial	4.35833	27.255	23.79
225.273	interpolated	7	Interglacial	4.28273	27.1171	23.7086
226.258	interpolated	7	Interglacial	4.26424	26.69	23.4129
227.242	interpolated	7	Interglacial	4.19	26.3214	23.3114
228.227	interpolated	7	Interglacial	4.15136	26.1212	23.3114
229.212	interpolated	7	Interglacial	4.07939	25.975	22.8614
230.197	interpolated	7	Interglacial	4.28424	25.8538	22.5557
231.182	interpolated	7	Interglacial	4.21091	25.9733	22.5963
232.167	interpolated	7	Interglacial	4.13666	26.066	22.9333
233.151	interpolated	7	Interglacial	3.95031	26.293	23.2033
234.136	interpolated	7	Interglacial	3.82227	26.5064	23.367
236.106	extrapolated	7	Interglacial	3.63984	26.9582	24.038
237.091	extrapolated	7	Interglacial	3.47364	27.2367	24.5364
239.061	extrapolated	7	Interglacial	3.44	27.4492	24.8175
240.046	observed	7	Interglacial	3.44455	27.5183	24.9742
241.03	interpolated	7	Interglacial	3.54424	27.4592	25.0483
242.015	observed	7	Interglacial	3.68152	27.35	25.1992
243	extrapolated	7	Interglacial	3.78	27.1764	25.0418
244.367	extrapolated	8	Glacial	4.094	26.8273	24.8064
245.733	extrapolated	8	Glacial	4.32399	26.2982	23.9891
247.1	extrapolated	8	Glacial	4.317	25.759	23.304
249.833	extrapolated	8	Glacial	4.47666	25.6191	22.5045
253.933	interpolated	8	Glacial	4.56667	25.6967	21.9708
255.3	interpolated	8	Glacial	4.388	25.785	21.9925
256.667	interpolated	8	Glacial	4.51	25.92	22.2155
258.033	extrapolated	8	Glacial	4.51033	26.015	22.298
259.4	extrapolated	8	Glacial	4.496	25.995	22.381
260.767	extrapolated	8	Glacial	4.506	25.9956	22.18
262.133	extrapolated	8	Glacial	4.45133	25.9289	21.8833
263.5	extrapolated	8	Glacial	4.44	25.86	21.615
264.867	extrapolated	8	Glacial	4.43733	25.6743	21.45
267.6	extrapolated	8	Glacial	4.398	25.4071	20.9167
268.967	interpolated	8	Glacial	4.51367	25.26	20.5217
270.333	interpolated	8	Glacial	4.50667	25.03	20.0567
271.7	interpolated	8	Glacial	4.458	24.9557	20.0683
273.067	interpolated	8	Glacial	4.436	24.9571	20.205
274.433	extrapolated	8	Glacial	4.38	24.9337	20.4033
277.167	extrapolated	8	Glacial	4.41833	25.1675	20.8943
278.533	extrapolated	8	Glacial	4.26734	25.4413	20.9414
279.9	extrapolated	8	Glacial	4.149	26.0156	21.7275
281.267	extrapolated	8	Glacial	4.14866	26.3033	22.0463
285.25	interpolated	8	Glacial	3.835	27.237	22.862
286.5	interpolated	8	Glacial	3.855	27.2064	22.8736
287.75	interpolated	8	Glacial	3.9875	27.0591	22.9027
289	interpolated	8	Glacial	4.06	26.762	22.998
290.25	interpolated	8	Glacial	4.1025	26.3409	22.806
291.5	interpolated	8	Glacial	4.19	26.2309	22.546
292.75	interpolated	8	Glacial	4.2325	25.875	22.1256
296.5	extrapolated	8	Glacial	4.265	25.5156	21.15
297.75	extrapolated	8	Glacial	4.2025	25.617	21.0562
300.25	extrapolated	9	Interglacial	4.03	26.0813	21.3313
302.75	extrapolated	9	Interglacial	4.015	26.2488	21.955
305.25	interpolated	9	Interglacial	4.065	26.6837	22.7756
307.75	observed	9	Interglacial	3.8875	27.3225	23.463
309	observed	9	Interglacial	3.86	27.3888	23.535
310.25	observed	9	Interglacial	3.775	27.3778	23.657
311.5	interpolated	9	Interglacial	3.745	27.4	23.61
312.75	extrapolated	9	Interglacial	3.715	27.3744	23.6356
315.25	extrapolated	9	Interglacial	3.6375	27.2689	23.375
316.5	interpolated	9	Interglacial	3.79	27.1733	23.3
317.75	interpolated	9	Interglacial	3.7925	26.9986	22.992
319	interpolated	9	Interglacial	3.58	26.9343	22.925
320.25	interpolated	9	Interglacial	3.6275	26.97	22.8625
321.5	interpolated	9	Interglacial	3.53	26.8786	22.8175
322.75	interpolated	9	Interglacial	3.485	27.21	23.026
324	interpolated	9	Interglacial	3.21	27.55	23.356
325.25	interpolated	9	Interglacial	3.29	27.8686	23.854
326.5	interpolated	9	Interglacial	3.225	28.035	23.7967
327.75	interpolated	9	Interglacial	3.2275	28.19	23.7967
331.667	extrapolated	9	Interglacial	3.35667	28.617	25.019
333.667	interpolated	9	Interglacial	3.46667	28.2086	25.12
334.333	interpolated	9	Interglacial	3.58999	27.98	24.9188
335	interpolated	9	Interglacial	3.75	27.8526	24.7995
335.667	interpolated	9	Interglacial	3.97001	27.4859	24.6625
336.333	interpolated	9	Interglacial	4.13	27.4304	24.4196
337	interpolated	9	Interglacial	4.23	27.2561	24.3446
337.667	interpolated	10	Glacial	4.19	27.2561	24.3446
338.333	interpolated	10	Glacial	4.25333	27.1417	24.2962
339	interpolated	10	Glacial	4.42	26.965	24.0859
339.667	interpolated	10	Glacial	4.54001	26.9096	23.8836
340.333	interpolated	10	Glacial	4.67999	26.9148	23.7838
341	interpolated	10	Glacial	4.84	26.7287	23.5133
342.537	interpolated	10	Glacial	4.81389	26.1775	22.8727
344.074	interpolated	10	Glacial	4.76222	25.7017	22.225
345.611	interpolated	10	Glacial	4.72278	25.3717	21.8329
347.148	interpolated	10	Glacial	4.52408	25.3016	21.8329
348.685	interpolated	10	Glacial	4.57908	25.3735	22.0167
350.222	interpolated	10	Glacial	4.66333	25.3171	22.1353
351.759	extrapolated	10	Glacial	4.51092	25.5955	22.4747
353.296	extrapolated	10	Glacial	4.44926	25.8482	22.7463
354.833	extrapolated	10	Glacial	4.55833	26.0595	22.8205
356.37	extrapolated	10	Glacial	4.49334	26.149	22.742
357.907	extrapolated	10	Glacial	4.57722	26.2855	22.5921
359.444	interpolated	10	Glacial	4.51222	26.2772	22.5612
360.981	interpolated	10	Glacial	4.50074	26.1418	22.3183
362.519	interpolated	10	Glacial	4.51555	26.0969	22.1819
364.056	interpolated	10	Glacial	4.36556	25.9737	21.9506
365.593	interpolated	10	Glacial	4.37704	25.97	21.8867
367.13	interpolated	10	Glacial	4.37389	25.9887	21.8507
370.204	interpolated	10	Glacial	4.34167	25.9695	22.043
371.741	interpolated	10	Glacial	4.3811	26.0457	22.0733
373.278	interpolated	10	Glacial	4.30389	26.0637	22.3306
374.815	interpolated	11	Interglacial	4.22593	25.9855	22.3676
376.352	interpolated	11	Interglacial	4.20648	25.915	22.4543
379.426	interpolated	11	Interglacial	4.17852	26.0865	22.443
380.963	interpolated	11	Interglacial	4.15148	26.1354	22.5865
382.5	interpolated	11	Interglacial	4.085	26.3348	22.5758
385.574	observed	11	Interglacial	4.07111	26.5671	22.9125
388.648	extrapolated	11	Interglacial	3.90056	26.9318	23.156
390.185	extrapolated	11	Interglacial	3.96741	27.1136	23.0112
394.796	extrapolated	11	Interglacial	3.79259	27.5759	22.8487
397.87	interpolated	11	Interglacial	3.53093	28.455	23.5261
399.407	interpolated	11	Interglacial	3.41482	28.8472	23.975
400.944	interpolated	11	Interglacial	3.20667	29.1709	24.407
402.481	interpolated	11	Interglacial	3.16037	29.5722	24.8822
404.019	interpolated	11	Interglacial	3.19834	29.8273	25.3086
405.556	interpolated	11	Interglacial	3.15445	29.9061	25.3532
407.093	interpolated	11	Interglacial	3.2063	29.9917	25.509
408.63	interpolated	11	Interglacial	3.20148	30.0241	25.458
410.167	interpolated	11	Interglacial	3.17334	29.977	25.5841
411.704	interpolated	11	Interglacial	3.30407	29.7395	25.4456
413.241	interpolated	11	Interglacial	3.38722	29.5224	25.2613
414.778	interpolated	11	Interglacial	3.41	29.3333	25.0176
416.315	interpolated	11	Interglacial	3.52889	29.1341	24.8575
417.852	interpolated	11	Interglacial	3.72334	28.8827	24.5006
419.389	interpolated	11	Interglacial	3.79444	28.5886	24.278
420.926	interpolated	11	Interglacial	3.84407	28.3224	23.9833
422.463	interpolated	11	Interglacial	3.97704	28.105	23.6227
424	interpolated	11	Interglacial	3.92	27.8475	23.4288
425.953	interpolated	12	Glacial	4.49068	27.56	23.0167
426.93	interpolated	12	Glacial	4.314	27.3435	22.7606
427.907	extrapolated	12	Glacial	4.68081	27.1744	22.6619
428.883	interpolated	12	Glacial	4.88785	26.9706	22.452
429.86	observed	12	Glacial	4.97021	26.9912	22.2771
430.837	observed	12	Glacial	5.03857	26.7847	22.135
431.813	interpolated	12	Glacial	5.05	26.7118	22.0469
432.79	extrapolated	12	Glacial	5.0737	26.4578	21.9061
433.767	extrapolated	12	Glacial	5.08	26.3165	21.6619
434.743	observed	12	Glacial	5.0354	26.065	21.6518
436.697	extrapolated	12	Glacial	4.95154	25.7933	21.3794
437.673	extrapolated	12	Glacial	4.82592	25.7056	21.2994
439.627	interpolated	12	Glacial	4.80105	25.5247	21.2988
440.603	interpolated	12	Glacial	4.87467	25.4636	21.2706
441.58	interpolated	12	Glacial	4.9558	25.4338	21.3644
442.557	interpolated	12	Glacial	4.93215	25.3382	21.4717
443.534	extrapolated	12	Glacial	4.86198	25.5073	21.4732
444.51	extrapolated	12	Glacial	4.86592	25.634	21.4956
448.417	extrapolated	12	Glacial	4.75332	25.935	21.793
449.394	extrapolated	12	Glacial	4.73787	25.7037	21.842
450.37	extrapolated	12	Glacial	4.68705	25.6286	21.6735
451.347	extrapolated	12	Glacial	4.63204	25.6438	21.6758
452.324	interpolated	12	Glacial	4.67499	25.35	21.5468
453.3	interpolated	12	Glacial	4.57201	25.1462	21.4975
453.886	interpolated	12	Glacial	4.59545	25.1462	21.5621
456.816	interpolated	12	Glacial	4.62816	24.88	21.4216
457.793	extrapolated	12	Glacial	4.56656	24.88	21.185
459.746	interpolated	12	Glacial	4.57775	24.8433	21.2289
