# Supplementary material for: Ocean temperature drove changes in the mesopelagic fish community at the edge of the Pacific Warm Pool over the past 460,000 years
Source: Sci Adv. 2023 Jul 7;9(27):eadf0656. doi: 10.1126/sciadv.adf0656 (PMC10328404; doi:10.1126/sciadv.adf0656)
Supplement: Supplementary file 2 — Data S1 to S3 [file sciadv.adf0656_data_s1_to_s3.zip › adf0656_Data_S3.xlsx]

## Sheet: Data S3
Sample
H	W	Top	Bottom	Age (ka)	> 63mm wt. (g)	Otolith wt. (g)	%
1	1	0	2	2.56	2.0774	0.00292	0.14056
1	1	5	7	3.51	2.2614	0.00209	0.0924206
1	1	10	12	4.46	2.9061	0.00218	0.0750146
1	1	15	17	5.405	2.3807	0.00129	0.0541857
1	1	20	22	6.35	2.5151	0.00111	0.0441334
1	1	25	27	7.415	2.2982	0.0079	0.343747
1	1	30	32	8.48	1.9402	0.0023	0.118544
1	1	35	37	10.02	2.8272	0.00495	0.175085
1	1	40	42	11.56	2.3914	0.00076	0.0317805
1	1	45	47	14.035	1.9892	0.00097	0.0487633
1	1	50	52	16.51	2.2922	0.00858	0.374313
1	1	55	57	18.3	2.6298	0.00589	0.223971
1	1	60	62	20.09	2.8208	0.00512	0.181509
1	1	65	67	21.88	3.1206	0.00047	0.0150612
1	1	70	72	23.2233	2.5389	0.00058	0.0228445
1	1	75	77	24.5667	1.6709	0.0048	0.28727
1	1	80	82	25.91	1.8298	0.00444	0.242649
1	1	85	87	27.2533	2.1238	0.00701	0.330069
1	1	90	92	28.5967	2.0069	0.00084	0.0418556
1	1	95	97	29.94	3.0392	0.00446	0.146749
1	1	100	102	31.2833	2.3095	0.00177	0.07664
1	1	105	107	32.6267	2.7476	0.00933	0.339569
1	1	110	112	33.97	2.7062	0.00305	0.112704
1	1	115	117	35.3133	2.4056	0.00835	0.347107
1	1	120	122	36.6567	2.0638	0.00035	0.016959
1	1	125	127	38	2.402	0.00141	0.0587011
1	1	130	132	40.4444	2.4594	0.00129	0.0524518
1	1	135	137	42.8889	2.0176	0.00468	0.231959
1	1	140	142	45.3333	2.4113	0.00366	0.151785
1	1	145	147	47.7778	2.0901	0.00388	0.185637
1	2	0	2	50.2222	2.5012	0.00464	0.185511
1	2	5	7	52.6667	1.9795	0.00027	0.0136398
1	2	10	12	55.1111	1.4687	0.00056	0.038129
1	2	15	17	57.5556	2.9689	0.00481	0.162013
1	2	20	2	60	2.4131	0.00188	0.0779081
1	2	25	27	62.4444	2.0785	0.00565	0.271831
1	2	30	2	64.8889	2.53	0.00501	0.198024
1	2	35	37	67.3333	2.0558	0.00119	0.057885
1	2	40	2	69.7778	1.9189	0.00307	0.159987
1	2	45	47	72.2222	2.3559	0.0004	0.0169786
1	2	50	2	74.6667	1.4721	0.00206	0.139936
1	2	55	57	77.1111	2.2754	0.00253	0.111189
1	2	60	2	79.5556	1.8065	0.00283	0.156657
1	2	65	67	82	2.0032	0.00175	0.0873602
1	2	70	2	83.1667	1.707	0.00186	0.108963
1	2	75	77	84.3333	1.5034	0.00031	0.0206199
1	2	80	2	85.5	1.4539	0.00055	0.0378293
1	2	85	87	86.6667	1.8882	0.00161	0.0852664
1	2	90	2	87.8333	1.8554	0.01031	0.555675
1	2	95	97	89	2.1074	0.00303	0.143779
1	2	100	2	90.1667	1.8076	0.00229	0.126687
1	2	105	107	91.3333	2.0376	0.00331	0.162446
1	2	110	2	92.5	2.0278	0.0001	0.00493145
1	2	115	117	93.6667	1.3516	0.00053	0.0392128
1	2	120	2	94.8333	1.9352	0.00118	0.0609756
1	2	125	127	96	1.7336	0.00715	0.412437
1	2	130	2	97.9286	1.8137	0.00319	0.175884
1	2	135	137	99.8571	1.8842	0.00038	0.0201677
1	2	140	2	101.786	2.5284	0.00346	0.136845
1	2	145	147	103.714	1.8965	0.00298	0.157132
1	3	0	2	105.643	1.7561	0.00226	0.128694
1	3	5	7	107.571	1.7964	0.00083	0.0462035
1	3	10	12	109.5	1.188	0	0
1	3	15	17	111.429	2.2934	0.00043	0.0187495
1	3	20	22	113.357	1.6115	0	0
1	3	25	27	115.286	1.2385	0.00163	0.131611
1	3	30	32	117.214	1.6781	0.00071	0.0423098
1	3	35	37	119.143	2.1638	0.00336	0.155282
1	3	40	42	121.071	1.9331	0.00182	0.0941493
1	3	45	47	123	0.9947	0	0
1	3	50	52	124.348	1.6669	0.00224	0.134381
1	3	55	57	125.696	1.8166	0.00552	0.303864
1	3	60	62	127.043	2.402	0.00489	0.20358
1	3	65	67	128.391	2.3429	0.00261	0.1114
1	3	70	72	129.739	2.4936	0.00691	0.277109
1	3	75	77	131.087	3.2635	0.00051	0.0156274
1	3	80	82	132.435	1.9849	0.00304	0.153156
1	3	85	87	133.783	3.1952	0.00229	0.07167
1	3	90	92	135.13	2.1472	0	0
1	3	95	97	136.478	1.6498	0.00369	0.223663
1	3	100	102	137.826	1.9941	0.00048	0.024071
1	3	105	107	139.174	2.356	0.00014	0.00594228
1	3	110	112	140.522	2.0734	0.00213	0.10273
1	3	115	117	141.87	2.2909	0.01077	0.470121
1	3	120	122	143.217	2.2092	0.00132	0.0597501
1	3	125	127	144.565	2.325	0.00067	0.0288172
1	3	130	132	145.913	1.5026	0.00164	0.109144
1	3	135	137	147.261	2.4566	0.00309	0.125784
1	3	140	142	148.609	1.5385	0.00085	0.0552486
1	3	145	147	149.957	2.0545	0.00342	0.166464
1	4	0	2	151.304	2.1751	0.00097	0.0445957
1	4	5	7	152.652	1.5959	0	0
1	4	10	12	154	1.3509	0.00046	0.0340514
1	4	15	17	155.348	1.7385	0	0
1	4	20	22	156.696	2.0576	0	0
1	4	25	27	158.043	2.0583	0.00348	0.169072
1	4	30	32	159.391	1.7437	0.00201	0.115272
1	4	35	37	160.739	1.6701	0	0
1	4	40	42	162.087	1.7842	0.00088	0.0493218
1	4	45	47	163.435	1.2867	0.0023	0.178752
1	4	50	52	164.783	2.4201	0.00777	0.321061
1	4	55	57	166.13	2.8163	0.0022	0.0781167
1	4	60	62	167.478	2.4419	0.00238	0.0974651
1	4	65	67	168.826	2.6834	0	0
1	4	70	72	170.174	3.0265	0.01582	0.522716
1	4	75	77	171.522	2.7966	0.00757	0.270686
1	4	80	82	172.87	3.0601	0.00388	0.126793
1	4	85	87	174.217	2.9852	0.0007	0.023449
1	4	90	92	175.565	2.5049	0.0014	0.0558905
1	4	95	97	176.913	1.9615	0.00099	0.0504716
1	4	100	102	178.261	1.8931	0.00279	0.147377
1	4	105	107	179.609	2.6651	0.00256	0.0960564
1	4	110	112	180.957	2.5332	0.02222	0.877151
1	4	115	117	182.304	2.9466	0.01379	0.467997
1	4	120	122	183.652	2.8655	0.00093	0.0324551
1	4	125	127	185	2.0207	0	0
1	4	130	132	186.212	2.3556	0.00414	0.175751
1	4	135	137	187.424	2.3955	0.00271	0.113129
1	4	140	142	188.636	3.1615	0.00249	0.0787601
1	4	145	147	189.849	3.1332	0.0007	0.0223414
1	5	0	2	191.061	3.1124	0.00228	0.0732554
1	5	5	7	192.273	2.8366	0.00059	0.0207995
1	5	10	12	193.485	2.0773	0.00048	0.0231069
1	5	15	17	194.697	1.1697	0	0
1	5	20	22	195.909	1.4653	0.00011	0.007507
1	5	25	27	197.121	1.5688	0.00454	0.289393
1	5	30	32	198.333	1.2216	0.00221	0.18091
1	5	35	37	199.546	1.0772	0.00028	0.0259933
1	5	40	42	200.758	1.0914	0.00062	0.0568078
1	5	45	47	201.97	1.0079	0.00047	0.0466316
1	5	50	52	203.182	1.3157	0.00084	0.0638443
1	5	55	57	204.394	1.7249	0.00284	0.164647
1	5	60	62	205.606	1.4498	0.00091	0.0627673
1	5	65	67	206.818	1.5758	0.00293	0.185937
1	5	70	72	208.03	1.6429	0.02075	1.26301
1	5	75	77	209.242	1.0416	0.00307	0.294739
1	5	80	82	210.454	1.408	0.00202	0.143466
1	5	85	87	211.667	1.3494	0.00048	0.0355714
1	5	90	92	212.879	0.8586	0	0
1	5	95	97	214.091	1.1172	0	0
1	CC	0	2	214.576	1.1512	0.00093	0.0807853
1	CC	5	7	215.788	1.3329	0	0
1	CC	10	12	217	1.146	0.00109	0.0951134
2	1	0	2	218.379	1.3978	0.00382	0.273287
2	1	5	7	219.364	1.4198	0.00041	0.0288773
2	1	10	12	220.349	1.3407	0.00081	0.0604162
2	1	15	17	221.333	1.5637	0.00332	0.212317
2	1	20	22	222.318	1.1972	0.00285	0.238055
2	1	25	27	223.303	1.6125	0.0009	0.055814
2	1	30	32	224.288	1.3809	0.00048	0.0347599
2	1	35	37	225.273	1.3522	0.00035	0.0258837
2	1	40	42	226.258	1.276	0.00067	0.0525078
2	1	45	47	227.242	1.5594	0.00241	0.154547
2	1	50	52	228.227	2.0164	0.00823	0.408153
2	1	55	57	229.212	1.9145	0.01217	0.635675
2	1	60	62	230.197	2.0521	0.00341	0.166171
2	1	65	67	231.182	2.2299	0.00021	0.00941746
2	1	70	72	232.167	1.5885	0.00034	0.0214038
2	1	75	77	233.151	1.6809	0.00351	0.208817
2	1	80	82	234.136	1.1531	0.00101	0.08759
2	1	85	87	235.121	1.5771	0	0
2	1	90	92	236.106	1.8271	0.00423	0.231514
2	1	95	97	237.091	1.4726	0.00081	0.0550048
2	1	100	102	238.076	0.8798	0	0
2	1	105	107	239.061	1.5656	0.003	0.19162
2	1	110	112	240.046	1.4613	0.00123	0.0841716
2	1	115	117	241.03	1.1479	0.00083	0.0723059
2	1	120	122	242.015	1.5064	0.00126	0.0836431
2	1	125	127	243	1.3228	0.00326	0.246447
2	1	130	132	244.367	1.5181	0.0032	0.21079
2	1	135	137	245.733	1.2817	0.00057	0.0444722
2	1	140	142	247.1	0.7094	0.00439	0.618833
2	2	0	2	249.833	1.7245	0.00094	0.0545086
2	2	5	7	251.2	1.4194	0	0
2	2	10	12	252.567	1.0903	0	0
2	2	15	17	253.933	1.9841	0.00338	0.170354
2	2	20	22	255.3	2.1034	0.00013	0.00618047
2	2	25	27	256.667	2.3622	0.00277	0.117264
2	2	30	32	258.033	2.1425	0.00112	0.0522754
2	2	35	37	259.4	2.2096	0.00091	0.0411839
2	2	40	42	260.767	1.8327	0.00021	0.0114585
2	2	45	47	262.133	2.2756	0.00125	0.0549306
2	2	50	52	263.5	2.1157	0.00053	0.0250508
2	2	55	57	264.867	2.0222	0.00524	0.259124
2	2	60	62	266.233	1.6128	0	0
2	2	65	67	267.6	1.5704	0.0008	0.0509424
2	2	70	72	268.967	1.3854	0.00066	0.0476397
2	2	75	77	270.333	1.5002	0.00032	0.0213305
2	2	80	82	271.7	1.2976	0.0009	0.0693588
2	2	85	87	273.067	1.5236	0.00064	0.0420058
2	2	90	92	274.433	2.0365	0.00118	0.0579425
2	2	95	97	275.8	1.0781	0	0
2	2	100	102	277.167	2.3349	0.00076	0.0325496
2	2	105	107	278.533	2.8834	0.00493	0.170979
2	2	110	112	279.9	2.5722	0.00278	0.108079
2	2	115	117	281.267	0.7171	0.00031	0.0432297
2	2	120	122	282.633	1.6617	0	0
2	2	125	127	284	1.745	0	0
2	2	130	132	285.25	1.4831	0.00083	0.0559639
2	2	135	137	286.5	2.0798	0.00793	0.381287
2	2	140	142	287.75	1.9371	0.00051	0.026328
2	2	145	147	289	1.9208	0.01139	0.592982
2	3	0	2	290.25	1.0336	0.00331	0.32024
2	3	5	7	291.5	1.463	0.00037	0.0252905
2	3	10	12	292.75	2.0897	0.0022	0.105278
2	3	15	17	294	0.4783	0	0
2	3	20	22	295.25	2.0508	0	0
2	3	25	27	296.5	2.1206	0.00309	0.145713
2	3	30	32	297.75	1.7605	0.00029	0.0164726
2	3	35	37	299	1.5552	0	0
2	3	40	42	300.25	1.0186	0.00221	0.216964
2	3	45	47	301.5	1.2491	0	0
2	3	50	52	302.75	1.6367	0.0002	0.0122197
2	3	55	57	304	1.5484	0	0
2	3	60	62	305.25	1.27	0.00109	0.0858268
2	3	65	67	306.5	1.2824	0	0
2	3	70	72	307.75	1.1258	0.00069	0.0612897
2	3	75	77	309	1.3928	0.00111	0.0796956
2	3	80	82	310.25	1.2658	0.00038	0.0300205
2	3	85	87	311.5	1.4399	0.00365	0.25349
2	3	90	92	312.75	1.6175	0.00368	0.227512
2	3	95	97	314	1.3377	0	0
2	3	100	102	315.25	1.1576	0.00059	0.0509675
2	3	105	107	316.5	1.5981	0.00123	0.0769664
2	3	110	112	317.75	1.8707	0.00294	0.15716
2	3	115	117	319	1.3064	0.00107	0.0819045
2	3	120	122	320.25	1.3548	0.00022	0.0162386
2	3	125	127	321.5	1.7194	0.00091	0.0529254
2	3	130	132	322.75	1.4769	0.00044	0.0297921
2	3	135	137	324	1.2845	0.00023	0.0179058
2	3	140	142	325.25	1.3349	0.00067	0.050191
2	3	145	147	326.5	1.4117	0.00196	0.13884
2	4	0	2	327.75	1.5566	0.00023	0.0147758
2	4	5	7	329	1.9961	0	0
2	4	10	12	329.667	1.5419	0	0
2	4	15	17	330.333	1.6731	0	0
2	4	20	22	331	3.1356	0	0
2	4	25	27	331.667	1.6089	0.00102	0.0633974
2	4	30	32	332.333	1.719	0	0
2	4	35	37	333	1.8195	0	0
2	4	40	42	333.667	2.0765	0.00068	0.0327474
2	4	45	47	334.333	1.4832	0.00057	0.0384304
2	4	50	52	335	1.2936	0.00747	0.577458
2	4	55	57	335.667	1.5485	0.00085	0.0548918
2	4	60	62	336.333	1.6713	0.00557	0.333273
2	4	65	67	337	1.757	0.00055	0.0313034
2	4	70	72	337.667	1.9559	0.00428	0.218825
2	4	75	77	338.333	1.4321	0.00367	0.256267
2	4	80	82	339	1.5328	0.00056	0.0365344
2	4	85	87	339.667	2.1757	0.00025	0.0114906
2	4	90	92	340.333	1.4498	0.00252	0.173817
2	4	95	97	341	2.0577	0.00076	0.0369344
2	4	100	102	342.537	1.6384	0.00067	0.0408936
2	4	105	107	344.074	2.1019	0.00173	0.0823065
2	4	110	112	345.611	2.6635	0.0105	0.394218
2	4	115	117	347.148	1.772	0.00133	0.0750564
2	4	120	122	348.685	2.2507	0.00025	0.0111077
2	4	125	127	350.222	2.8858	0.00137	0.0474738
2	4	130	132	351.759	2.7876	0.00315	0.113
2	4	135	137	353.296	2.2845	0.01031	0.451302
2	4	140	142	354.833	2.6444	0.00387	0.146347
2	4	145	147	356.37	2.65	0.00488	0.184151
2	5	0	2	357.907	2.8679	0.00314	0.109488
2	5	5	7	359.444	2.1353	0.0006	0.0280991
2	5	10	12	360.981	2.3257	0.00138	0.059337
2	5	15	17	362.519	1.7224	0.0017	0.0986995
2	5	20	22	364.056	1.8554	0.00671	0.361647
2	5	25	27	365.593	2.7551	0.00233	0.0845704
2	5	30	32	367.13	2.2188	0.00038	0.0171264
2	5	35	37	368.667	1.5304	0	0
2	5	40	42	370.204	0.9742	0.00063	0.0646684
2	5	45	47	371.741	1.963	0.00305	0.155374
2	5	50	52	373.278	1.773	0.00091	0.0513254
2	5	55	57	374.815	1.5218	0.00043	0.028256
2	5	60	62	376.352	0.8635	0.00057	0.0660104
2	5	65	67	377.889	1.2898	0	0
2	5	70	72	379.426	1.4067	0.00027	0.0191939
2	5	75	77	380.963	1.5069	0.0022	0.145995
2	5	80	82	382.5	1.1355	0.01272	1.12021
2	5	85	87	384.037	0.8821	0	0
2	5	90	92	385.574	0.9315	0.00022	0.0236178
2	5	95	97	387.111	0.8736	0	0
2	5	100	102	388.648	0.8206	0.0009	0.109676
2	5	105	107	390.185	2.3052	0.00173	0.0750477
2	5	110	112	391.722	1.7167	0	0
2	5	115	117	393.259	1.4376	0	0
2	5	120	122	394.796	2.0267	0.00024	0.0118419
2	5	125	127	396.333	1.4978	0	0
2	5	130	132	397.87	1.8879	0.00137	0.0725674
2	5	135	137	399.407	1.703	0.00026	0.0152672
2	5	140	142	400.944	2.1106	0.00047	0.0222685
2	5	145	147	402.481	1.9361	0.00068	0.0351222
2	6	0	2	404.019	1.9046	0.0009	0.047254
2	6	5	7	405.556	1.798	0.00068	0.0378198
2	6	10	12	407.093	1.8271	0.00082	0.0448799
2	6	15	17	408.63	1.6947	0.00118	0.0696288
2	6	20	22	410.167	1.457	0.00385	0.264242
2	6	25	27	411.704	1.6969	0.00172	0.101361
2	6	30	32	413.241	1.9266	0.00155	0.0804526
2	6	35	37	414.778	1.6987	0.00054	0.031789
2	6	40	42	416.315	1.6048	0.00061	0.038011
2	6	45	47	417.852	1.1434	0.00154	0.134686
2	6	50	52	419.389	1.8261	0.0039	0.21357
2	6	55	57	420.926	2.3576	0.01749	0.741856
2	6	60	62	422.463	2.1162	0.00059	0.0278802
2	6	65	67	424	1.9964	0.0018	0.0901623
2	6	70	72	424.977	2.3231	0	0
2	6	75	77	425.953	1.1819	0.00277	0.234368
2	6	80	82	426.93	1.0816	0.00362	0.334689
2	6	85	87	427.907	0.9333	0.00429	0.459659
2	6	90	92	428.883	0.7625	0.00285	0.37377
2	6	95	97	429.86	1.0644	0.00015	0.0140924
2	6	100	102	430.837	0.8899	0.00393	0.441623
2	6	105	107	431.813	1.1113	0.00034	0.0305948
2	6	110	112	432.79	1.1253	0.00257	0.228384
2	6	115	117	433.767	0.9824	0.00597	0.607695
2	6	120	122	434.743	1.7128	0.00223	0.130196
2	6	125	127	435.72	1.1058	0	0
2	6	130	132	436.697	4.6465	0.0015	0.0322824
2	6	135	137	437.673	0.973	0.00038	0.0390545
2	6	140	142	438.65	0.989	0	0
2	6	145	147	439.627	0.9369	0.00158	0.168641
2	7	0	2	440.603	1.2484	0.00044	0.0352451
2	7	5	7	441.58	1.2553	0.00021	0.0167291
2	7	10	12	442.557	0.9635	0.00035	0.0363259
2	7	15	17	443.534	1.1171	0.00075	0.0671381
2	7	20	22	444.51	0.9942	0.00151	0.151881
2	7	25	27	445.487	0.7329	0	0
2	7	30	32	446.464	0.8062	0	0
2	7	35	37	447.44	1.2437	0	0
2	7	40	42	448.417	1.2981	0.00096	0.0739542
2	7	45	47	449.394	0.9606	0.0001	0.0104102
2	7	50	52	450.37	0.9881	0.00084	0.0850116
2	7	55	57	451.347	1.4116	0.00199	0.140975
2	7	60	62	452.324	1.2367	0.00205	0.165764
2	7	65	67	453.3	1.0645	0.00145	0.136214
2	CC	0	2	453.886	0.9181	0.00026	0.0283194
2	CC	5	7	454.863	1.3046	0	0
2	CC	10	12	455.84	1.1882	0	0
2	CC	15	17	456.816	1.236	0.00568	0.459547
2	CC	20	22	457.793	1.1511	0.00123	0.106854
2	CC	25	27	458.77	1.2469	0	0
2	CC	30	32	459.746	1.3006	0.00128	0.0984161
